# Supplementary material for: Transcriptional analysis of immune-related gene expression in p53-deficient mice with increased susceptibility to influenza A virus infection
Source: BMC Med Genomics. 2015 Aug 18;8:52. doi: 10.1186/s12920-015-0127-8 (PMC4539693; doi:10.1186/s12920-015-0127-8)
Supplement: Additional file 2: Table S2. — List of genes showing a significantly attenuated expression 3 and 6 dpi in p53KO mice as compared to p53WT mice. (XLS 254 kb) [file 12920_2015_127_MOESM2_ESM.xls]

## Sheet: Sheet2
Table S2 List of genes showing a significantly attenuated expression 3 and 6 dpi in p53KO mice as compared to p53WT mice
Day 3 post-infection
Probe set ID	Gene symbol	Fold change (WT)	Fold change (KO)	Fold change ratio (WT/KO)	Bonferroni-corrected p value	Gene description
1417253_at	Frg1	11322.6	1.24113	9122.83	1.59411e-10	FSHD region gene 1
1444548_at	1600025M17Rik	35.0087	0.0108695	3220.83	2.39148e-07	RIKEN cDNA 1600025M17 gene
1418165_at	Itln1	4770.77	2.12145	2248.83	3.1094e-07	intelectin 1 (galactofuranose binding)
1432283_at	4930417G10Rik	16.3971	0.0116772	1404.2	3.24153e-08	RIKEN cDNA 4930417G10 gene
1439945_at	Zfp449	74.3843	0.0764977	972.372	5.92568e-07	zinc finger protein 449
1438746_at	A530058N18Rik	47.2447	0.053748	879.004	3.11594e-09	RIKEN cDNA A530058N18 gene
1457619_at	BC015286	46.8731	0.0561895	834.195	1.42295e-10	cDNA sequence BC015286
1417445_at	Ndc80	418.71	0.642478	651.71	1.16899e-08	NDC80 homolog, kinetochore complex component (S. cerevisiae)
1454010_a_at	1700025E21Rik	153.336	0.343022	447.016	3.63581e-09	RIKEN cDNA 1700025E21 gene
1415860_at	Kpna2	105.076	0.28415	369.792	4.52705e-08	karyopherin (importin) alpha 2
1449160_at	Npr1	20.7288	0.0684806	302.696	4.18429e-08	natriuretic peptide receptor 1
1425253_a_at	Madcam1	79.7013	0.299705	265.932	1.47741e-07	mucosal vascular addressin cell adhesion molecule 1
1460340_at	Piwil1	24.4449	0.0941607	259.609	2.53543e-06	piwi-like homolog 1 (Drosophila)
1435535_at	Depdc5	7.22825	0.0310044	233.136	2.43671e-09	DEP domain containing 5
1427855_at	Igk-V38	12.7718	0.0591292	215.997	6.63383e-08	Anti-fluorescein immunoglobulin light chain
1420713_a_at	Mdfi	18.3369	0.0931635	196.825	1.21356e-06	MyoD family inhibitor
1429216_at	Paqr3	132.783	0.703851	188.652	1.6151e-05	progestin and adipoQ receptor family member III
1457403_at	9130409I23Rik	5.48662	0.0376814	145.606	5.57536e-10	RIKEN cDNA 9130409I23 gene
1430182_a_at	1700006J14Rik	65.8204	0.495537	132.827	5.93964e-07	RIKEN cDNA 1700006J14 gene
1440623_at	Gpr26	2.26476	0.0174086	130.095	2.1792e-08	G protein-coupled receptor 26
1448982_at	Klk6	20.8345	0.164385	126.742	6.47649e-07	kallikrein related-peptidase 6
1452302_at	Arhgef10	46.1376	0.370924	124.386	7.68045e-09	Rho guanine nucleotide exchange factor (GEF) 10
1426350_at	Mgat2	3.07933	0.0264061	116.614	5.65084e-07	mannoside acetylglucosaminyltransferase 2
1423144_at	Pik3ca	26.3312	0.265736	99.0879	2.21558e-06	phosphatidylinositol 3-kinase, catalytic, alpha polypeptide
1454526_at	9430014F16Rik	14.7903	0.154509	95.7244	3.22282e-08	RIKEN cDNA 9430014F16 gene
1429701_at	2410003J06Rik	4.06754	0.0441649	92.0991	3.73759e-08	RIKEN cDNA 2410003J06 gene
1434409_at	Armcx6	12.4921	0.158622	78.7539	6.70128e-08	armadillo repeat containing, X-linked 6
1423289_a_at	1810029B16Rik	6.57124	0.0898803	73.1111	3.13348e-07	RIKEN cDNA 1810029B16 gene
1447972_at	Kcnk15	7.10762	0.10899	65.2133	2.76556e-06	potassium channel, subfamily K, member 15
1452630_at	Treml1	3.60885	0.0584982	61.6917	3.11084e-11	triggering receptor expressed on myeloid cells-like 1
1425669_at	Mobkl2b	4.01675	0.0685042	58.6352	4.78908e-07	MOB1, Mps One Binder kinase activator-like 2B (yeast)
1439064_at	BC030046	3.18144	0.0555904	57.2301	3.22526e-06	cDNA sequence BC030046
1427579_at	Rhbdl3	4.26982	0.0754631	56.5815	6.51911e-07	rhomboid, veinlet-like 3 (Drosophila)
1448961_at	Plscr2	12.5944	0.233751	53.8793	1.35451e-07	phospholipid scramblase 2
1456518_at	4930422I07Rik	2.4534	0.0455907	53.8136	4.19185e-09	RIKEN cDNA 4930422I07 gene
1428933_at	Hdac8	3.16265	0.0588418	53.7483	2.10774e-06	histone deacetylase 8
1422820_at	Lipe	2.39904	0.0448465	53.4945	7.21528e-06	lipase, hormone sensitive
1449979_a_at	Spock3	16.1226	0.307529	52.4264	4.2428e-06	sparc/osteonectin, cwcv and kazal-like domains proteoglycan 3
1452485_at	Phospho1	43.5296	0.842723	51.6535	3.16013e-08	phosphatase, orphan 1
1420601_at	Gcm1	28.3479	0.55219	51.3373	3.22959e-07	glial cells missing homolog 1 (Drosophila)
1451658_a_at	Polr3c	36.1893	0.707629	51.1416	2.51662e-09	polymerase (RNA) III (DNA directed) polypeptide C
1416541_at	Clpb	63.626	1.25355	50.7567	4.39976e-06	ClpB caseinolytic peptidase B homolog (E. coli)
1429032_at	Micalcl	32.9854	0.687349	47.9893	1.29048e-08	MICAL C-terminal like
1427709_at	Grik3	21.8753	0.4671	46.8321	3.72298e-09	glutamate receptor, ionotropic, kainate 3
1418820_s_at	Zcchc10	21.2072	0.469323	45.1867	5.80186e-08	zinc finger, CCHC domain containing 10
1449452_a_at	Gp2	3.76212	0.0957315	39.2987	1.16925e-09	glycoprotein 2 (zymogen granule membrane)
1455124_at	Trim68	36.1977	0.938659	38.5632	1.24518e-07	tripartite motif-containing 68
1427122_at	Copg2as2	3.26406	0.0899755	36.2772	3.92824e-09	coatomer protein complex, subunit gamma 2, antisense 2
1415955_x_at	Prm1	64.8788	1.88483	34.4216	8.81552e-08	protamine 1
1424062_at	Ube2d1	4.04306	0.121343	33.3193	5.08051e-10	ubiquitin-conjugating enzyme E2D 1, UBC4/5 homolog (yeast)
1449583_at	Pcdhb20	7.10304	0.2135	33.2695	6.74618e-09	protocadherin beta 20
1426892_at	Utrn	17.4763	0.526791	33.175	2.02152e-06	utrophin
1417391_a_at	Il16	4.93027	0.150786	32.6972	9.79314e-09	interleukin 16
1449077_at	Eraf	2.34138	0.0730096	32.0695	6.13144e-12	erythroid associated factor
1451560_at	Prr12	2.32993	0.0735493	31.6785	2.38362e-08	proline rich 12
1442806_at	9430030N17Rik	17.9509	0.568234	31.5906	3.94704e-09	RIKEN cDNA 9430030N17 gene
1419013_at	Gpatch1	22.9943	0.749329	30.6866	1.72414e-08	G patch domain containing 1
1421313_s_at	Cttn	22.9157	0.755082	30.3487	4.19939e-06	cortactin
1419397_at	Pola1	8.9914	0.298387	30.1333	2.79529e-07	polymerase (DNA directed), alpha 1
1432156_a_at	Rnf32	34.8649	1.18142	29.5109	2.23573e-08	ring finger protein 32
1452288_at	Mtmr10	5.40445	0.189924	28.4559	3.25881e-05	myotubularin related protein 10
1422941_at	Wnt16	2.57331	0.0906747	28.3796	2.24813e-08	wingless-related MMTV integration site 16
1418964_at	Pigm	19.0801	0.672513	28.3713	2.18006e-12	phosphatidylinositol glycan anchor biosynthesis, class M
1419577_at	Fig4	4.36452	0.157619	27.6903	1.09266e-06	FIG4 homolog (S. cerevisiae)
1421396_at	Pcsk1	2.32149	0.0841747	27.5794	8.51287e-08	proprotein convertase subtilisin/kexin type 1
1446631_at	OTTMUSG00000015529	2.18603	0.0802588	27.2372	1.92213e-06	predicted gene, OTTMUSG00000015529
1426869_at	Boc	4.73735	0.177589	26.676	2.94729e-06	biregional cell adhesion molecule-related/down-regulated by oncogenes (Cdon) binding protein
1436583_at	Dscc1	31.9504	1.24679	25.626	2.81937e-08	defective in sister chromatid cohesion 1 homolog (S. cerevisiae)
1427292_at	Igl-V1	4.80922	0.187681	25.6245	4.30056e-16	immunoglobulin lambda chain, variable 1
1433862_at	Espl1	2.68046	0.105851	25.323	2.757e-07	extra spindle poles-like 1 (S. cerevisiae)
1418370_at	Tnnc1	4.58746	0.187478	24.4693	4.77243e-13	troponin C, cardiac/slow skeletal
1425898_x_at	Olfm3	7.63323	0.315405	24.2013	3.32083e-10	olfactomedin 3
1429072_at	1110001D15Rik	3.44806	0.149058	23.1323	2.58004e-05	RIKEN cDNA 1110001D15 gene
1433694_at	Pde3b	3.12203	0.137152	22.7634	3.17456e-06	phosphodiesterase 3B, cGMP-inhibited
1422423_at	Magea7	7.01473	0.309375	22.6739	1.94231e-07	melanoma antigen, family A, 7
1456989_at	Oxgr1	2.76761	0.12446	22.237	3.38294e-05	oxoglutarate (alpha-ketoglutarate) receptor 1
1422580_at	Myl4	2.19482	0.099319	22.0987	5.22371e-14	myosin, light polypeptide 4
1418790_at	Fezf2	2.13803	0.10005	21.3697	2.1411e-08	Fez family zinc finger 2
1418746_at	Pnkd	4.32654	0.202652	21.3496	2.70368e-06	paroxysmal nonkinesiogenic dyskinesia
1418297_at	Dpysl4	2.55155	0.120378	21.1962	6.41373e-07	dihydropyrimidinase-like 4
1420295_x_at	Clcn5	4.2887	0.21129	20.2976	6.13434e-08	chloride channel 5
1443119_at	Grm7	2.22786	0.10988	20.2755	9.07023e-07	glutamate receptor, metabotropic 7
1449430_a_at	Treh	14.086	0.700697	20.1029	2.14296e-05	trehalase (brush-border membrane glycoprotein)
1439167_at	Pecr	4.03787	0.20244	19.9461	9.35616e-08	peroxisomal trans-2-enoyl-CoA reductase
1422162_at	Dcc	4.57066	0.233809	19.5487	0.00292869	deleted in colorectal carcinoma
1434636_at	Homez	3.38941	0.173418	19.5448	3.50461e-09	homeodomain leucine zipper-encoding gene
1423783_at	Tor2a	6.93362	0.361115	19.2006	1.69956e-05	torsin family 2, member A
1441335_at	4930474N05Rik	8.67352	0.452135	19.1834	2.18163e-09	RIKEN cDNA 4930474N05 gene
1425267_a_at	Pear1	5.16339	0.271018	19.0518	6.34703e-07	platelet endothelial aggregation receptor 1
1426164_a_at	Usf1	4.35655	0.228794	19.0414	1.52123e-06	upstream transcription factor 1
1431562_at	4921513I03Rik	4.05363	0.214267	18.9186	1.45418e-09	RIKEN cDNA 4921513I03 gene
1428693_at	2610044O15Rik	3.20785	0.169632	18.9107	1.06442e-06	RIKEN cDNA 2610044O15 gene
1423400_at	Kl	3.75314	0.203379	18.454	3.02584e-07	klotho
1418907_at	F5	8.30753	0.450929	18.4232	2.7005e-07	coagulation factor V
1421179_at	Ttyh2	2.18004	0.118461	18.403	5.81653e-08	tweety homolog 2 (Drosophila)
1441985_at	4933416C03Rik	30.3068	1.66627	18.1883	2.15563e-09	RIKEN cDNA 4933416C03 gene
1425483_at	Tox	5.06392	0.282921	17.8987	2.80464e-08	thymocyte selection-associated high mobility group box
1428717_at	Scrn1	14.8084	0.835337	17.7274	4.72831e-05	secernin 1
1419005_at	Crybb3	5.7927	0.328425	17.6378	1.17901e-07	crystallin, beta B3
1452412_at	Hoxc8	4.85724	0.281217	17.2722	4.13045e-08	homeo box C8
1444177_at	EG626058	20.5482	1.20082	17.1118	1.70586e-07	PREDICTED: Mus musculus predicted gene, EG626058 (EG626058), mRNA
1423377_at	Igfbpl1	4.91618	0.29477	16.6781	2.815e-06	insulin-like growth factor binding protein-like 1
1434633_at	Crebbp	30.6359	1.84583	16.5973	2.49562e-07	CREB binding protein
1425877_at	Hyal3	5.73135	0.360498	15.8984	4.27795e-08	hyaluronoglucosaminidase 3
1430269_at	Mybphl	2.53518	0.159719	15.8727	2.00735e-11	myosin binding protein H-like
1429901_at	Nkain2	3.75149	0.236591	15.8564	0.000107254	Na+/K+ transporting ATPase interacting 2
1425306_at	BC027072	20.1548	1.27548	15.8017	1.08629e-07	cDNA sequence BC027072
1442903_at	4732423E21Rik	5.63821	0.357588	15.7673	7.87902e-08	RIKEN cDNA 4732423E21 gene
1431319_at	Ulk4	3.30422	0.212119	15.5772	5.28435e-09	unc-51-like kinase 4 (C. elegans)
1451030_at	Akr1c21	4.78579	0.312847	15.2975	3.57192e-09	aldo-keto reductase family 1, member C21
1430890_at	2210010C17Rik	2.74705	0.184142	14.9181	6.36607e-07	RIKEN cDNA 2210010C17 gene
1441881_x_at	Fam101a	3.10046	0.208715	14.855	3.69327e-08	family with sequence similarity 101, member A
1432473_a_at	Abca14	7.4288	0.503954	14.741	2.47143e-06	ATP-binding cassette, sub-family A (ABC1), member 14
1434910_at	A830080D01Rik	14.3238	0.972944	14.7221	1.47912e-07	RIKEN cDNA A830080D01 gene
1428175_at	Tmem161b	8.38965	0.574793	14.5959	1.58627e-08	transmembrane protein 161B
1445033_at	Abca16	5.65597	0.391929	14.4311	6.23455e-08	ATP-binding cassette, sub-family A (ABC1), member 16
1450139_at	Ern2	3.37623	0.23543	14.3407	7.82859e-09	endoplasmic reticulum (ER) to nucleus signalling 2
1421398_at	Trim7	8.13403	0.568844	14.2992	1.30966e-08	tripartite motif-containing 7
1453219_a_at	Tdrd12	5.35804	0.375024	14.2872	5.8969e-08	tudor domain containing 12
1453262_at	2810032G03Rik	40.0454	2.83326	14.134	2.41044e-06	RIKEN cDNA 2810032G03 gene
1419094_at	Cyp2c37	3.09899	0.221114	14.0153	2.24226e-08	cytochrome P450, family 2. subfamily c, polypeptide 37
1449290_at	Dpysl5	2.86183	0.210619	13.5877	9.45785e-10	dihydropyrimidinase-like 5
1451821_a_at	Sp100	236.818	17.5289	13.5102	3.95558e-10	nuclear antigen Sp100
1436347_a_at	5530601H04Rik	3.94147	0.296881	13.2762	3.91389e-07	RIKEN cDNA 5530601H04 gene
1429496_x_at	2300002M23Rik	3.71941	0.283099	13.1382	1.04166e-08	RIKEN cDNA 2300002M23 gene
1420793_at	Mup4	5.01003	0.386442	12.9645	1.81952e-08	major urinary protein 4
1448055_at	Fndc7	15.2262	1.18493	12.8499	9.63514e-08	fibronectin type III domain containing 7
1448985_at	Dusp22	3.22976	0.253188	12.7564	9.20062e-08	dual specificity phosphatase 22
1443541_at	EG381438	4.31702	0.341131	12.655	6.4849e-11	predicted gene, EG381438
1418378_at	Bpil1	12.4963	1.01571	12.3031	5.9388e-08	bactericidal/permeability-increasing protein-like 1
1443036_at	Zfp804a	2.62336	0.21336	12.2954	3.87228e-07	zinc finger protein 804A
1432941_at	5730408A14Rik	7.50092	0.615686	12.183	2.47232e-07	RIKEN cDNA 5730408A14 gene
1450715_at	Cyp1a2	2.45246	0.202105	12.1346	2.37206e-05	cytochrome P450, family 1, subfamily a, polypeptide 2
1423228_at	B4galt6	4.66314	0.407451	11.4447	2.34421e-07	UDP-Gal:betaGlcNAc beta 1,4-galactosyltransferase, polypeptide 6
1430170_at	Bbs10	2.20041	0.193212	11.3886	2.6219e-06	Bardet-Biedl syndrome 10 (human)
1419405_at	Nmb	2.6126	0.231094	11.3053	1.45276e-05	neuromedin B
1420864_at	Zfp161	3.16027	0.280371	11.2717	9.24688e-10	zinc finger protein 161
1438184_a_at	Ankrd5	8.47591	0.752411	11.265	5.08495e-08	ankyrin repeat domain 5
1439193_at	Prrxl1	3.54313	0.31556	11.2281	4.87969e-08	paired related homeobox protein-like 1
1427495_at	Scn7a	2.12317	0.189294	11.2162	7.80389e-08	sodium channel, voltage-gated, type VII, alpha
1419380_at	Zfp423	6.02999	0.544793	11.0684	4.73788e-08	zinc finger protein 423
1420809_a_at	1500003O03Rik	3.3131	0.299563	11.0598	4.75224e-11	RIKEN cDNA 1500003O03 gene
1456062_at	Nppa	2.23367	0.202006	11.0574	4.03865e-10	natriuretic peptide precursor type A
1450146_at	Freq	2.46183	0.227324	10.8296	2.18458e-08	frequenin homolog (Drosophila)
1451655_at	Slfn8	40.0185	3.71235	10.7798	1.71298e-08	schlafen 8
1423252_at	Hdgfrp3	5.90422	0.547894	10.7762	5.60684e-07	hepatoma-derived growth factor, related protein 3
1421105_at	Jag1	2.6273	0.245802	10.6887	2.28544e-06	jagged 1
1424448_at	Trim6	3.6187	0.341255	10.6041	2.67557e-07	tripartite motif-containing 6
1420835_at	Slc25a30	15.7771	1.51656	10.4032	3.33976e-09	solute carrier family 25, member 30
1427286_at	D11Bwg0517e	2.34046	0.226502	10.3331	6.9302e-08	DNA segment, Chr 11, Brigham & Women's Genetics 0517 expressed
1448598_at	Mmp17	11.7863	1.15043	10.2451	4.89406e-07	matrix metallopeptidase 17
1424002_at	Pdcl3	7.64963	0.748723	10.2169	2.09e-09	phosducin-like 3
1423429_at	Rhox5	4.13942	0.405323	10.2126	4.71718e-07	reproductive homeobox 5
1422977_at	Gp1bb	6.14413	0.609182	10.0859	6.19699e-12	glycoprotein Ib, beta polypeptide
1450553_at	Hoxd12	2.5018	0.248447	10.0697	3.16692e-07	homeo box D12
1419311_at	Trim10	3.18127	0.318562	9.98635	2.24921e-08	tripartite motif-containing 10
1430580_at	2810030E01Rik	4.62441	0.46308	9.9862	1.29598e-05	RIKEN cDNA 2810030E01 gene
1452354_at	2810459M11Rik	6.17263	0.618261	9.98387	3.4943e-09	RIKEN cDNA 2810459M11 gene
1455694_at	Nbeal2	4.81734	0.485958	9.91309	2.52969e-07	neurobeachin-like 2
1430405_at	1700061I17Rik	2.24144	0.228787	9.79703	1.33307e-06	RIKEN cDNA 1700061I17 gene
1426171_x_at	Klra7	2.76761	0.283097	9.77621	6.5058e-08	killer cell lectin-like receptor, subfamily A, member 7
1421536_at	Gabrq	6.33915	0.650529	9.7446	4.60401e-06	gamma-aminobutyric acid (GABA) A receptor, subunit theta
1421166_at	Atrn	20.581	2.12988	9.66299	4.18456e-08	attractin
1450341_at	Pcdhb8	8.11101	0.842202	9.63072	2.5315e-07	protocadherin beta 8
1434075_at	BC030336	5.24617	0.546749	9.59521	4.15859e-06	cDNA sequence BC030336
1433526_at	Klhl8	2.81373	0.294671	9.54872	1.87282e-07	kelch-like 8 (Drosophila)
1423265_at	Minpp1	2.46481	0.260739	9.45316	4.43529e-06	multiple inositol polyphosphate histidine phosphatase 1
1416803_at	Fkbp7	2.25474	0.238751	9.44389	1.12066e-07	FK506 binding protein 7
1419720_at	Gp9	6.84539	0.725864	9.43068	4.4682e-13	glycoprotein 9 (platelet)
1428565_at	Unkl	8.80824	0.939726	9.3732	5.70029e-05	unkempt-like (Drosophila)
1453609_s_at	Ccdc9	2.60345	0.278307	9.35461	2.47387e-08	coiled-coil domain containing 9
1430126_at	2310035C23Rik	2.1413	0.229811	9.31764	1.63214e-06	RIKEN cDNA 2310035C23 gene
1439564_at	1700090G07Rik	9.24372	1.00304	9.2157	1.05267e-07	RIKEN cDNA 1700090G07 gene
1430702_at	5830427D03Rik	5.2799	0.575846	9.16894	3.48326e-07	RIKEN cDNA 5830427D03 gene
1415962_at	Eif3h	3.06667	0.336032	9.12612	1.60302e-06	eukaryotic translation initiation factor 3, subunit H
1417994_a_at	Accn1	3.10612	0.340519	9.12171	7.9406e-07	amiloride-sensitive cation channel 1, neuronal (degenerin)
1427614_at	Pip	2.25585	0.250483	9.00601	5.86435e-05	prolactin induced protein
1450481_at	Mybl1	3.48379	0.393088	8.86262	0.00120648	myeloblastosis oncogene-like 1
1434394_at	N4bp2	8.39976	0.950239	8.83963	4.13881e-07	NEDD4 binding protein 2
1451882_a_at	Fgf8	9.2424	1.04952	8.80633	6.33547e-07	fibroblast growth factor 8
1443268_at	Gm765	3.19132	0.371206	8.59717	1.06421e-06	Gene model 765, (NCBI) (Gm765), mRNA
1430347_at	4930524J08Rik	3.0993	0.363671	8.52225	1.13779e-07	RIKEN cDNA 4930524J08 gene
1439455_x_at	Capza1	2.71511	0.320301	8.47674	5.80575e-09	capping protein (actin filament) muscle Z-line, alpha 1
1439874_at	9330102E08Rik	7.41958	0.882255	8.40978	1.43466e-09	RIKEN cDNA 9330102E08 gene
1436877_at	Lrch2	5.33584	0.637017	8.37629	5.28706e-07	leucine-rich repeats and calponin homology (CH) domain containing 2
1421716_at	V1rd6	3.91593	0.468953	8.35037	7.04535e-07	vomeronasal 1 receptor, D6
1418026_at	Exo1	11.2243	1.34494	8.34557	1.74399e-06	exonuclease 1
1458642_at	Klre1	9.14565	1.09999	8.31432	1.84734e-08	killer cell lectin-like receptor family E member 1
1416753_at	Prkar1b	6.50484	0.786934	8.26605	2.3967e-09	protein kinase, cAMP dependent regulatory, type I beta
1425246_at	0610008F07Rik	2.1035	0.258715	8.13057	5.88313e-08	RIKEN cDNA 0610008F07 gene
1429306_at	Lzic	6.68069	0.823842	8.10919	1.95993e-09	leucine zipper and CTNNBIP1 domain containing
1430846_at	1700061G19Rik	3.49293	0.432043	8.08469	5.14064e-07	RIKEN cDNA 1700061G19 gene
1422384_at	Olfr1509	11.636	1.44938	8.02826	4.45956e-09	olfactory receptor 1509
1421526_at	Tll2	5.64702	0.706492	7.99304	5.14644e-07	tolloid-like 2
1425288_at	Samd11	2.04105	0.255987	7.97326	1.22547e-07	sterile alpha motif domain containing 11
1432445_at	2310016G11Rik	2.11433	0.265483	7.96409	5.10887e-07	RIKEN cDNA 2310016G11 gene
1436962_at	Prdm6	2.27056	0.285676	7.94802	4.62119e-09	PR domain containing 6
1422330_at	Glp1r	2.84504	0.363827	7.81976	1.34679e-06	glucagon-like peptide 1 receptor
1417804_at	Rasgrp2	2.95817	0.38015	7.78158	1.08274e-05	RAS, guanyl releasing protein 2
1450526_at	Tlx1	4.01788	0.517568	7.76299	6.30776e-07	T-cell leukemia, homeobox 1
1422210_at	Foxd3	3.1526	0.410539	7.67918	2.90256e-09	forkhead box D3
1420680_at	Cts8	2.21642	0.289467	7.6569	1.09538e-06	cathepsin 8
1420418_at	Syt2	2.92955	0.39235	7.46667	1.35526e-06	synaptotagmin II
1417558_at	Fyn	2.97902	0.400797	7.43274	0.00022721	Fyn proto-oncogene
1424265_at	Npl	4.07621	0.549101	7.42342	4.24193e-08	N-acetylneuraminate pyruvate lyase
1427532_at	Trat1	5.56735	0.752851	7.39502	1.24673e-07	T cell receptor associated transmembrane adaptor 1
1449464_at	Kcnq1	4.17359	0.566295	7.37	3.5846e-08	potassium voltage-gated channel, subfamily Q, member 1
1422771_at	Smad6	2.92709	0.401407	7.29207	3.06658e-12	MAD homolog 6 (Drosophila)
1440933_at	4732460I02Rik	7.55629	1.03848	7.27633	9.24006e-08	RIKEN cDNA 4732460I02 gene
1453303_at	4833417J20Rik	8.86908	1.22084	7.26474	5.56637e-08	RIKEN cDNA 4833417J20 gene
1423190_at	1810020G14Rik	5.85411	0.813863	7.193	7.04632e-07	RIKEN cDNA 1810020G14 gene
1436410_at	Gm941	8.36363	1.16542	7.17652	6.49387e-07	gene model 941, (NCBI)
1451604_a_at	Acvrl1	2.27295	0.318364	7.13946	4.57736e-08	activin A receptor, type II-like 1
1415938_at	Spink3	3.17032	0.445204	7.12106	5.86358e-07	serine peptidase inhibitor, Kazal type 3
1419443_at	Sap18	5.39076	0.778689	6.92287	1.58049e-06	Sin3-associated polypeptide 18
1437376_at	Adam32	3.94025	0.569991	6.91283	7.49918e-09	a disintegrin and metallopeptidase domain 32
1434798_at	Atp6v0d2	6.05825	0.890797	6.80093	1.37131e-08	ATPase, H+ transporting, lysosomal V0 subunit D2
1434981_at	E130303B06Rik	4.73287	0.698828	6.77258	2.88699e-09	RIKEN cDNA E130303B06 gene
1422770_at	Rad51l3	2.47394	0.368434	6.71476	5.24782e-06	RAD51-like 3 (S. cerevisiae)
1450009_at	Ltf	2.49278	0.371555	6.70905	8.67493e-13	lactotransferrin
1437763_at	Dcun1d3	5.92827	0.888297	6.67375	1.35203e-09	DCN1, defective in cullin neddylation 1, domain containing 3 (S. cerevisiae)
1434933_at	Rc3h1	3.38813	0.510523	6.63659	6.2576e-10	RING CCCH (C3H) domains 1
1432560_at	1700127D06Rik	2.15271	0.32692	6.58481	1.03144e-05	RIKEN cDNA 1700127D06 gene
1455669_at	Wdr19	5.34862	0.81474	6.56482	5.4761e-08	WD repeat domain 19
1419304_at	T	7.9388	1.20968	6.56275	6.19183e-08	brachyury
1429168_at	Zbtb46	2.52311	0.385002	6.55349	6.67066e-09	zinc finger and BTB domain containing 46
1422053_at	Inhba	18.4878	2.84677	6.49431	8.00153e-08	inhibin beta-A
1444002_at	Foxl2	18.5142	2.86888	6.45347	1.98306e-07	forkhead box L2
1425180_at	Sgip1	9.60043	1.5024	6.39006	9.69048e-07	SH3-domain GRB2-like (endophilin) interacting protein 1
1455449_at	2010107G12Rik	2.1674	0.343986	6.30084	3.32232e-07	RIKEN cDNA 2010107G12 gene
1418794_at	Cds2	2.54548	0.410903	6.19483	1.42198e-09	CDP-diacylglycerol synthase (phosphatidate cytidylyltransferase) 2
1425107_a_at	Lifr	2.58403	0.417236	6.19322	1.44329e-08	leukemia inhibitory factor receptor
1451574_at	Bcl9	2.26331	0.368601	6.14028	6.87634e-09	B-cell CLL/lymphoma 9
1431884_at	1110019B22Rik	4.44473	0.724678	6.13339	1.1935e-07	RIKEN cDNA 1110019B22 gene
1423301_at	Copb1	5.91161	0.982393	6.01756	8.62775e-08	coatomer protein complex, subunit beta 1
1418434_at	Mkrn1	2.20468	0.367444	6.00003	1.82643e-08	makorin, ring finger protein, 1
1455795_at	Dse	5.77917	0.967238	5.97492	3.64603e-08	dermatan sulfate epimerase
1452980_at	2810468N07Rik	3.63242	0.611881	5.93648	2.54572e-08	RIKEN cDNA 2810468N07 gene
1425586_a_at	Mlph	2.99045	0.50471	5.92508	1.11491e-07	melanophilin
1449362_a_at	Mink1	2.81875	0.476174	5.91957	7.30071e-06	misshapen-like kinase 1 (zebrafish)
1437004_at	EG547109	3.34572	0.569341	5.87649	3.41017e-07	predicted gene, EG547109
1442096_at	Lrrc66	3.40472	0.580521	5.86493	2.35146e-06	leucine rich repeat containing 66
1417504_at	Calb1	6.94086	1.20183	5.77524	1.05131e-05	calbindin 1
1432238_at	Spats1	4.46698	0.774383	5.76845	1.75238e-07	spermatogenesis associated, serine-rich 1
1419334_at	Ctla4	2.60621	0.453108	5.75185	9.52611e-09	cytotoxic T-lymphocyte-associated protein 4
1452352_at	Ctla2b	2.35938	0.412568	5.71877	1.24589e-08	cytotoxic T lymphocyte-associated protein 2 beta
1422925_s_at	Acot3	3.19024	0.558801	5.70907	5.36418e-06	acyl-CoA thioesterase 3
1424837_at	Rnf113a1	3.29377	0.579153	5.68721	1.20918e-08	ring finger protein 113A1
1439963_x_at	Fam154b	4.62313	0.823323	5.61521	2.9181e-07	family with sequence similarity 154, member B
1457091_at	4930526D03Rik	3.78904	0.677041	5.59648	1.02318e-05	RIKEN cDNA 4930526D03 gene
1448350_at	Asl	3.10139	0.557412	5.56391	1.03963e-07	argininosuccinate lyase
1449456_a_at	Cma1	2.37894	0.431088	5.51847	8.86238e-07	chymase 1, mast cell
1419139_at	Gdf5	5.73051	1.04296	5.49445	1.28743e-07	growth differentiation factor 5
1421649_at	Tnfrsf8	5.85968	1.07671	5.4422	2.24616e-05	tumor necrosis factor receptor superfamily, member 8
1426530_a_at	Klhl5	8.43008	1.55443	5.42327	3.61262e-06	kelch-like 5 (Drosophila)
1442156_at	E030030I06Rik	2.4118	0.448146	5.38172	2.71824e-07	RIKEN cDNA E030030I06 gene
1450587_at	H2-M10.1	2.96026	0.551886	5.36389	1.82075e-08	histocompatibility 2, M region locus 10.1
1427247_at	D3Bwg0562e	4.72804	0.888395	5.322	7.14996e-09	DNA segment, Chr 3, Brigham & Women's Genetics 0562 expressed
1449911_at	Lag3	35.5503	6.75405	5.26356	2.40947e-10	lymphocyte-activation gene 3
1419295_at	Creb3l1	9.5585	1.818	5.25769	5.26912e-08	cAMP responsive element binding protein 3-like 1
1442805_at	A130086G11Rik	6.48914	1.23734	5.24442	7.76994e-08	RIKEN cDNA A130086G11 gene
1431982_at	Arhgap19	3.56085	0.680571	5.23216	1.25811e-06	Rho GTPase activating protein 19
1423415_at	Gpr83	5.93549	1.14416	5.18763	5.90607e-08	G protein-coupled receptor 83
1455914_at	AI987944	6.65466	1.28585	5.17531	8.49916e-07	expressed sequence AI987944
1450580_at	Gpr45	2.45438	0.474427	5.17336	1.23927e-08	G protein-coupled receptor 45
1427197_at	Atr	5.3771	1.0445	5.148	2.14373e-06	ataxia telangiectasia and Rad3 related
1420353_at	Lta	4.60777	0.899541	5.12236	4.54468e-06	lymphotoxin A
1454794_at	Spast	3.04694	0.599726	5.08056	1.36195e-07	spastin
1432452_at	1700054O19Rik	4.16034	0.823795	5.05021	0.00084091	RIKEN cDNA 1700054O19 gene
1424798_a_at	Adam5	2.95072	0.585601	5.03878	1.34371e-08	a disintegrin and metallopeptidase domain 5
1417852_x_at	Clca1	3.9556	0.787791	5.02113	8.04116e-07	chloride channel calcium activated 1
1425621_at	Trim35	2.17865	0.435546	5.00213	4.82196e-08	tripartite motif-containing 35
1431150_at	1700110M21Rik	2.53091	0.506914	4.99278	1.56717e-06	RIKEN cDNA 1700110M21 gene
1421437_x_at	Pcdhb14	3.03833	0.608761	4.99101	1.13883e-08	protocadherin beta 14
1460014_at	Treml4	14.4553	2.90578	4.97466	2.29781e-10	triggering receptor expressed on myeloid cells-like 4
1431156_at	9430040K09Rik	2.45893	0.501388	4.90425	1.30231e-08	RIKEN cDNA 9430040K09 gene
1427033_at	Dnmbp	2.99053	0.611929	4.88705	3.57732e-05	dynamin binding protein
1452931_at	2810408M09Rik	3.71155	0.760243	4.88206	3.61942e-06	RIKEN cDNA 2810408M09 gene
1429219_at	1200009F10Rik	12.7823	2.62049	4.87783	3.08764e-07	RIKEN cDNA 1200009F10 gene
1422779_at	Smpd3	4.59389	0.94458	4.86342	3.68349e-08	sphingomyelin phosphodiesterase 3, neutral
1426972_at	Sec24d	7.21667	1.48398	4.86305	1.11529e-08	Sec24 related gene family, member D (S. cerevisiae)
1423169_at	Taf7	3.8111	0.785272	4.85323	9.96476e-07	TAF7 RNA polymerase II, TATA box binding protein (TBP)-associated factor
1430062_at	Hhipl1	4.24448	0.882148	4.81152	3.04102e-06	hedgehog interacting protein-like 1
1450323_at	5730493B19Rik	3.52309	0.745304	4.72705	1.08862e-07	RIKEN cDNA 5730493B19 gene
1454051_at	Fam123a	2.63154	0.558268	4.71376	9.86269e-07	family with sequence similarity 123, member A
1430004_s_at	Wdr20b	2.26761	0.48219	4.70272	1.35881e-06	WD repeat domain 20b
1451594_s_at	Serpinb6c	5.01529	1.0742	4.66886	8.01066e-07	serine (or cysteine) peptidase inhibitor, clade B, member 6c
1431987_at	4930510E17Rik	2.16763	0.464428	4.66731	5.96341e-08	RIKEN cDNA 4930510E17 gene
1422523_at	Si	2.37657	0.512679	4.63559	7.25442e-07	silver
1421364_at	Lrfn1	2.62528	0.57045	4.60212	7.91119e-08	leucine rich repeat and fibronectin type III domain containing 1
1449184_at	Pglyrp1	6.29767	1.36989	4.5972	3.93084e-15	peptidoglycan recognition protein 1
1422159_at	Ppef2	10.4895	2.29574	4.56911	4.61566e-08	protein phosphatase, EF hand calcium-binding domain 2
1423341_at	Cspg4	2.55116	0.563496	4.52737	1.2936e-08	chondroitin sulfate proteoglycan 4
1433671_at	A130022J15Rik	2.71776	0.602943	4.50749	1.04034e-06	RIKEN cDNA A130022J15 gene
1440318_at	Wdr35	4.19546	0.931215	4.50536	3.50122e-08	WD repeat domain 35
1423596_at	Nek6	4.39223	0.977078	4.49527	9.8157e-09	NIMA (never in mitosis gene a)-related expressed kinase 6
1422842_at	Xrn2	5.45855	1.21569	4.49008	5.91725e-08	5'-3' exoribonuclease 2
1418807_at	3110070M22Rik	4.23847	0.953398	4.44565	2.86434e-09	RIKEN cDNA 3110070M22 gene
1454054_at	4930459I23Rik	3.3376	0.754518	4.42349	2.21734e-06	RIKEN cDNA 4930459I23 gene
1419705_at	Car5b	2.3608	0.538776	4.38177	5.40095e-08	carbonic anhydrase 5b, mitochondrial
1422996_at	Acot2	2.37439	0.542182	4.37931	2.86545e-06	acyl-CoA thioesterase 2
1418771_a_at	Cpb2	2.80299	0.642194	4.36472	6.59929e-06	carboxypeptidase B2 (plasma)
1429719_at	Foxp4	2.27692	0.523336	4.35078	3.43648e-07	forkhead box P4
1422166_at	Clec2i	2.45979	0.568255	4.32867	6.74064e-07	C-type lectin domain family 2, member i
1421379_at	Zfp354b	3.08407	0.718769	4.29077	8.92326e-10	zinc finger protein 354B
1450289_at	Foxd2	3.74491	0.882016	4.24585	1.33521e-05	forkhead box D2
1425767_a_at	Six4	2.65661	0.630906	4.21078	3.36864e-07	sine oculis-related homeobox 4 homolog (Drosophila)
1445813_at	Wdr27	2.66818	0.634604	4.20448	1.89336e-06	WD repeat domain 27
1435201_at	Tmem174	2.08151	0.496612	4.19142	1.24992e-06	transmembrane protein 174
1421160_a_at	Rfng	2.2498	0.537625	4.1847	2.82796e-10	RFNG O-fucosylpeptide 3-beta-N-acetylglucosaminyltransferase
1451054_at	Orm1	43.1143	10.3617	4.16092	4.4256e-13	orosomucoid 1
1452206_at	Sucla2	6.2583	1.51452	4.1322	1.18659e-08	succinate-Coenzyme A ligase, ADP-forming, beta subunit
1428556_at	Pigy	2.89017	0.700764	4.12431	1.23793e-05	phosphatidylinositol glycan anchor biosynthesis, class Y
1422255_at	Kcna4	6.18744	1.50615	4.10811	4.58147e-08	potassium voltage-gated channel, shaker-related subfamily, member 4
1423866_at	Serpina3k	2.87298	0.707422	4.06119	4.91138e-06	serine (or cysteine) peptidase inhibitor, clade A, member 3K
1460519_a_at	Mettl5	2.25162	0.554475	4.06081	5.93744e-08	methyltransferase like 5
1448633_at	Prpf31	9.15716	2.25632	4.05846	1.02108e-07	PRP31 pre-mRNA processing factor 31 homolog (yeast)
1434352_at	B630005N14Rik	3.9316	0.975306	4.03114	1.44965e-08	RIKEN cDNA B630005N14 gene
1421933_at	Cbx5	2.32904	0.578842	4.02362	8.19088e-09	chromobox homolog 5 (Drosophila HP1a)
1422480_at	Snx3	4.58842	1.14154	4.01951	5.35211e-06	sorting nexin 3
1428997_at	Phf23	3.68397	0.921312	3.99861	1.02513e-08	PHD finger protein 23
1427942_at	Rassf9	2.41889	0.605104	3.99748	4.29568e-08	Ras association (RalGDS/AF-6) domain family (N-terminal) member 9
1456508_at	Skint10	2.45547	0.614412	3.99645	2.21128e-08	selection and upkeep of intraepithelial T cells 10
1448511_at	Ptprcap	5.10716	1.27802	3.99616	2.43929e-09	protein tyrosine phosphatase, receptor type, C polypeptide-associated protein
1432557_at	1700045I11Rik	6.28547	1.57566	3.98911	2.90018e-07	RIKEN cDNA 1700045I11 gene
1422167_at	Sema5a	2.2739	0.570696	3.98444	7.06343e-11	sema domain, seven thrombospondin repeats (type 1 and type 1-like), transmembrane domain (TM) and short cytoplasmic domain, (semaphorin) 5A
1430301_at	Stxbp5	2.22524	0.559139	3.97977	6.59229e-08	syntaxin binding protein 5 (tomosyn)
1430115_at	4833413E03Rik	3.26213	0.822674	3.96528	1.60737e-06	RIKEN cDNA 4833413E03 gene
1455192_at	Tmem198	4.46339	1.12917	3.9528	3.29246e-08	transmembrane protein 198
1425952_a_at	Gcg	9.28114	2.35535	3.94045	6.9927e-06	glucagon
1452450_at	Atp8b2	2.1985	0.559102	3.9322	5.78626e-08	ATPase, class I, type 8B, member 2
1416761_at	Hsd11b2	5.16217	1.32033	3.90976	2.0739e-08	hydroxysteroid 11-beta dehydrogenase 2
1439875_at	Zfp128	2.72679	0.697883	3.90724	8.70721e-07	zinc finger protein 128
1418203_at	Pmaip1	4.21721	1.08302	3.89394	3.71541e-05	phorbol-12-myristate-13-acetate-induced protein 1
1443531_at	A930005I04Rik	6.17603	1.58738	3.8907	1.558e-07	RIKEN cDNA A930005I04 gene, mRNA (cDNA clone MGC:151305 IMAGE:40126247)
1424047_at	Dera	4.61479	1.19744	3.85387	1.1231e-07	2-deoxyribose-5-phosphate aldolase homolog (C. elegans)
1449939_s_at	Dlk1	2.25827	0.591525	3.81771	1.3395e-06	delta-like 1 homolog (Drosophila)
1439649_at	Adc	3.06829	0.805681	3.80831	1.50464e-07	arginine decarboxylase
1428298_at	1700029G01Rik	2.17111	0.579399	3.74717	8.49839e-14	RIKEN cDNA 1700029G01 gene
1451590_at	Cplx4	2.63401	0.704693	3.73782	4.76442e-08	complexin 4
1424411_at	Tmem189	4.37489	1.1734	3.72839	1.13474e-08	transmembrane protein 189
1417791_a_at	Zfml	2.28544	0.614814	3.71729	1.82214e-08	zinc finger, matrin-like
1418611_at	Gpr162	3.40657	0.916792	3.71575	1.59602e-07	G protein-coupled receptor 162
1427634_at	Kcnh7	5.94972	1.60241	3.71299	5.15255e-06	potassium voltage-gated channel, subfamily H (eag-related), member 7
1427340_at	Rgs6	3.16531	0.857483	3.6914	4.3699e-10	regulator of G-protein signaling 6
1451044_at	Sip1	3.15497	0.855357	3.68849	1.12531e-07	survival of motor neuron protein interacting protein 1
1438668_x_at	Atxn2l	4.6025	1.25812	3.65823	1.03278e-07	ataxin 2-like
1454759_at	Git1	3.32756	0.909732	3.65773	1.39609e-08	G protein-coupled receptor kinase-interactor 1
1431040_at	6530401N04Rik	4.91753	1.348	3.64802	5.22789e-07	RIKEN cDNA 6530401N04 gene
1417758_at	Itga2b	3.72653	1.02523	3.63482	1.09972e-11	integrin alpha 2b
1417043_at	Lcat	2.20837	0.608894	3.62686	3.23969e-08	lecithin cholesterol acyltransferase
1418177_at	Gabrg2	4.91559	1.36032	3.61356	3.61533e-05	gamma-aminobutyric acid (GABA) A receptor, subunit gamma 2
1452241_at	Topbp1	2.48316	0.68752	3.61177	2.31383e-09	topoisomerase (DNA) II binding protein 1
1429203_at	2410076I21Rik	4.35023	1.22175	3.56064	1.6223e-07	RIKEN cDNA 2410076I21 gene
1421665_a_at	Gnrhr	15.1907	4.26679	3.56022	1.02344e-07	gonadotropin releasing hormone receptor
1417271_a_at	Eng	2.4276	0.681894	3.56008	1.86733e-13	endoglin
1425298_a_at	Naip1	10.1271	2.8606	3.5402	8.0191e-07	NLR family, apoptosis inhibitory protein 1
1416738_at	Brap	2.37881	0.675036	3.52398	3.16751e-07	BRCA1 associated protein
1428090_at	Ptcd3	2.86735	0.815225	3.51725	4.71497e-07	pentatricopeptide repeat domain 3
1430951_at	2810011L19Rik	5.40955	1.53898	3.51502	8.1928e-06	RIKEN cDNA 2810011L19 gene
1448006_at	Zc3h7b	2.0328	0.58212	3.49206	2.29997e-05	zinc finger CCCH type containing 7B
1417807_at	Ufsp1	2.05321	0.588921	3.48638	1.89111e-09	UFM1-specific peptidase 1
1435404_at	Disp2	3.26737	0.938745	3.48057	8.82498e-08	dispatched homolog 2 (Drosophila)
1418252_at	Padi2	4.77345	1.37437	3.47318	7.07582e-07	peptidyl arginine deiminase, type II
1446162_at	Pabpc5	3.48923	1.01299	3.44447	2.63038e-07	poly(A) binding protein, cytoplasmic 5
1428260_at	Atl1	3.34878	0.978757	3.42146	1.27603e-06	atlastin GTPase 1
1424497_at	Tmem219	2.20008	0.644283	3.41478	2.42835e-06	transmembrane protein 219
1428053_at	Gprc6a	3.77332	1.10566	3.41274	2.99101e-08	G protein-coupled receptor, family C, group 6, member A
1433748_at	Zdhhc18	3.26287	0.957382	3.40811	6.94959e-09	zinc finger, DHHC domain containing 18
1427449_a_at	Adprhl2	2.27543	0.670769	3.39226	4.68607e-08	ADP-ribosylhydrolase like 2
1423276_at	Ildr1	4.72489	1.40107	3.37235	1.33195e-06	immunoglobulin-like domain containing receptor 1
1429792_at	9530048O09Rik	6.50864	1.9306	3.3713	5.66785e-07	RIKEN cDNA 9530048O09 gene
1450989_at	Tdgf1	3.41699	1.01384	3.37036	8.46203e-07	teratocarcinoma-derived growth factor 1
1438025_at	Mtrf1l	3.33323	0.992534	3.35831	3.85646e-09	mitochondrial translational release factor 1-like
1428332_at	Pik3ip1	2.00424	0.597296	3.35553	2.28288e-10	phosphoinositide-3-kinase interacting protein 1
1421010_at	Mobp	3.2122	0.959562	3.34757	1.27787e-05	myelin-associated oligodendrocytic basic protein
1423024_at	Sh2d1b1	2.05179	0.6141	3.34112	3.09245e-06	SH2 domain protein 1B1
1451708_at	Gpr33	2.41291	0.723149	3.33667	2.81049e-05	G protein-coupled receptor 33
1450371_at	Tshb	2.34118	0.712375	3.28645	1.21287e-07	thyroid stimulating hormone, beta subunit
1451942_x_at	Klra20	2.28471	0.69645	3.28051	1.60679e-06	killer cell lectin-like receptor subfamily A, member 20
1434536_at	Gpr75	2.1532	0.656374	3.28045	1.19175e-05	G protein-coupled receptor 75
1448453_at	Hsd3b1	2.64505	0.806699	3.27886	2.52204e-05	hydroxy-delta-5-steroid dehydrogenase, 3 beta- and steroid delta-isomerase 1
1417672_at	Slc4a10	11.979	3.686	3.24987	6.29333e-09	solute carrier family 4, sodium bicarbonate cotransporter-like, member 10
1428959_at	5830405N20Rik	2.61507	0.809533	3.23034	5.76391e-07	RIKEN cDNA 5830405N20 gene
1422232_at	Phox2b	9.15588	2.85726	3.20442	1.26277e-06	paired-like homeobox 2b
1453909_at	4930505N22Rik	3.64053	1.13692	3.2021	7.05762e-06	RIKEN cDNA 4930505N22 gene
1453770_at	Cpa4	2.64092	0.825526	3.19907	7.53202e-07	carboxypeptidase A4
1429565_s_at	Lce1m	4.68645	1.46851	3.1913	5.26862e-07	late cornified envelope 1M
1429254_at	Aqp11	2.73947	0.85955	3.1871	1.80428e-07	aquaporin 11
1424845_a_at	Cep68	2.97285	0.933654	3.1841	1.63645e-09	centrosomal protein 68
1428918_at	Scyl3	3.28312	1.04182	3.15132	9.13978e-08	SCY1-like 3 (S. cerevisiae)
1419209_at	Cxcl1	21.0727	6.70834	3.14126	1.49286e-15	chemokine (C-X-C motif) ligand 1
1441214_at	Exph5	2.07842	0.663888	3.13067	2.43059e-07	exophilin 5
1421673_s_at	Stx1b	30.0743	9.61943	3.12641	8.36699e-06	syntaxin 1B
1431369_at	Ddef2	3.16791	1.01377	3.12487	2.27658e-05	development and differentiation enhancing factor 2
1425439_a_at	Slc41a3	2.14439	0.686705	3.12272	2.24763e-09	solute carrier family 41, member 3
1417150_at	Slc6a4	2.18967	0.702201	3.1183	7.11228e-09	solute carrier family 6 (neurotransmitter transporter, serotonin), member 4
1430399_at	Pot1b	3.57052	1.14624	3.11498	5.99682e-07	protection of telomeres 1B
1430925_at	4930556L07Rik	6.37306	2.05937	3.09467	4.52868e-06	RIKEN cDNA 4930556L07 gene
1418356_at	Mpst	2.49393	0.806274	3.09315	2.67492e-07	mercaptopyruvate sulfurtransferase
1429960_at	4930438A08Rik	4.17569	1.35171	3.08918	2.01945e-07	RIKEN cDNA 4930438A08 gene
1451516_at	Rhebl1	2.15845	0.701257	3.07797	3.13668e-08	Ras homolog enriched in brain like 1
1419503_at	Stc2	2.03691	0.661939	3.07719	6.04281e-08	stanniocalcin 2
1438551_at	Neurog1	8.49399	2.77214	3.06406	6.49379e-07	neurogenin 1
1426889_at	Zfp821	2.27901	0.743894	3.06363	2.18111e-06	zinc finger protein 821
1438862_at	A630005I04Rik	2.60594	0.850616	3.0636	2.81368e-06	RIKEN cDNA A630005I04 gene
1438141_at	BC029684	5.70881	1.87629	3.04261	3.09358e-05	cDNA sequence BC029684
1428112_at	Armet	2.19669	0.722382	3.04089	8.12091e-08	arginine-rich, mutated in early stage tumors
1425574_at	Epha3	2.10796	0.700688	3.00842	7.32123e-05	Eph receptor A3
1424999_at	1700022C21Rik	2.32272	0.778911	2.98201	1.10135e-08	RIKEN cDNA 1700022C21 gene
1435028_at	Wdr7	2.45975	0.831798	2.95715	2.18104e-08	WD repeat domain 7
1419669_at	Prtn3	3.92899	1.33783	2.93684	8.12646e-10	proteinase 3
1419521_at	Zfp94	2.13376	0.729478	2.92505	1.25676e-09	zinc finger protein 94
1417244_a_at	Irf7	109.987	37.8101	2.90893	6.36556e-14	interferon regulatory factor 7
1451634_at	2810051F02Rik	2.33356	0.805139	2.89834	1.24735e-06	RIKEN cDNA 2810051F02 gene
1421537_at	Hoxd3	6.51725	2.28367	2.85385	5.42186e-08	homeo box D3
1420776_a_at	Auh	2.05915	0.722272	2.85094	3.56746e-08	AU RNA binding protein/enoyl-coenzyme A hydratase
1428366_at	1600027N09Rik	2.67476	0.942029	2.83936	1.22839e-06	RIKEN cDNA 1600027N09 gene
1432442_at	4930481F22Rik	2.34242	0.825476	2.83766	7.99043e-07	RIKEN cDNA 4930481F22 gene
1449363_at	Atf3	2.59255	0.914511	2.8349	8.35734e-13	activating transcription factor 3
1425659_at	Tom1l2	2.15966	0.765965	2.81953	5.06372e-06	target of myb1-like 2 (chicken)
1452296_at	Slit3	2.57881	0.916357	2.8142	8.39746e-07	slit homolog 3 (Drosophila)
1422175_at	Mmp1a	2.0548	0.731598	2.80865	7.0689e-08	matrix metallopeptidase 1a (interstitial collagenase)
1421708_a_at	Stat6	2.2755	0.814109	2.79508	2.3563e-06	signal transducer and activator of transcription 6
1450233_a_at	Rshl1	3.03319	1.08792	2.78806	2.19122e-08	radial spokehead-like 1
1427528_a_at	Epha7	2.13266	0.766584	2.78203	1.33881e-06	Eph receptor A7
1416654_at	Slc31a2	2.65707	0.959937	2.76797	4.02684e-07	solute carrier family 31, member 2
1439861_at	Zfp583	3.12347	1.12905	2.76646	1.74769e-05	zinc finger protein 583
1448200_at	Tcn2	2.4727	0.895174	2.76226	2.96098e-09	transcobalamin 2
1427357_at	Cda	2.61408	0.950345	2.75066	2.52752e-09	cytidine deaminase
1453255_at	Slc43a1	2.09986	0.765418	2.74342	2.53337e-07	solute carrier family 43, member 1
1425947_at	Ifng	2.86552	1.04795	2.7344	4.31864e-08	interferon gamma
1449851_at	Per1	3.05812	1.1363	2.69131	1.7695e-11	period homolog 1 (Drosophila)
1448201_at	Sfrp2	3.15748	1.17891	2.67831	8.13025e-07	secreted frizzled-related protein 2
1418442_at	Xpo1	4.45017	1.67441	2.65776	0.000403382	exportin 1, CRM1 homolog (yeast)
1434639_at	Klhl29	2.12689	0.801003	2.65528	1.67999e-06	kelch-like 29 (Drosophila)
1455459_at	Prdm15	2.29285	0.864608	2.65189	2.57017e-07	PR domain containing 15
1431581_at	4922502B01Rik	2.08236	0.793152	2.62542	3.23801e-07	RIKEN cDNA 4922502B01 gene
1449994_at	Epgn	4.34604	1.66126	2.61611	1.01779e-05	epithelial mitogen
1422371_at	Olfr1507	2.06482	0.789603	2.61501	0.000101405	olfactory receptor 1507
1423731_at	Aldh16a1	2.27423	0.871875	2.60844	1.23896e-08	aldehyde dehydrogenase 16 family, member A1
1450493_at	Kiss1r	2.12206	0.813711	2.60788	3.68787e-07	KISS1 receptor
1428475_at	Llph	2.74025	1.05234	2.60397	3.0564e-08	LLP homolog, long-term synaptic facilitation (Aplysia)
1428851_at	1300014I06Rik	2.31983	0.893107	2.59748	7.46129e-13	RIKEN cDNA 1300014I06 gene
1424479_at	Cst8	3.38395	1.303	2.59705	3.72249e-06	cystatin 8 (cystatin-related epididymal spermatogenic)
1419676_at	Mx2	42.9435	16.5371	2.59679	3.56136e-13	myxovirus (influenza virus) resistance 2
1428834_at	Dusp4	2.65522	1.02974	2.57855	1.00367e-07	dual specificity phosphatase 4
1427128_at	Ptpn23	2.56773	0.998584	2.57137	8.14323e-09	protein tyrosine phosphatase, non-receptor type 23
1437236_a_at	Zfp110	2.75948	1.07567	2.56535	4.56733e-07	zinc finger protein 110
1423477_at	Zic1	14.9882	5.88165	2.5483	1.57042e-06	zinc finger protein of the cerebellum 1
1419368_a_at	Rnf138	2.56266	1.0087	2.54056	1.22425e-07	ring finger protein 138
1433777_at	L3mbtl2	2.24713	0.891453	2.52075	2.34587e-06	l(3)mbt-like 2 (Drosophila)
1449974_at	Gapdhs	3.50065	1.39478	2.50982	7.22508e-07	glyceraldehyde-3-phosphate dehydrogenase, spermatogenic
1426719_at	Apbb2	2.05393	0.819568	2.50611	3.88701e-09	amyloid beta (A4) precursor protein-binding, family B, member 2
1431659_at	Tmem86b	2.54002	1.01461	2.50345	6.6313e-08	transmembrane protein 86B
1425294_at	Slamf8	37.3171	15.0403	2.48114	5.97162e-08	SLAM family member 8
1420637_at	Prps2	2.34893	0.948543	2.47636	1.46987e-07	phosphoribosyl pyrophosphate synthetase 2
1418254_at	Apip	2.58162	1.05209	2.4538	1.65596e-08	APAF1 interacting protein
1437285_at	1110020G09Rik	2.07686	0.847371	2.45095	2.37521e-06	RIKEN cDNA 1110020G09 gene
1450886_at	Gsg2	3.14679	1.28463	2.44957	3.19409e-08	germ cell-specific gene 2
1416176_at	Hmgb1	2.29958	0.942396	2.44014	4.01672e-07	high mobility group box 1
1453302_at	Tmem81	2.72819	1.11873	2.43865	9.7843e-06	transmembrane protein 81
1425151_a_at	Noxo1	3.41407	1.40899	2.42307	2.56842e-08	NADPH oxidase organizer 1
1424315_at	1110004E09Rik	4.57224	1.88905	2.42039	5.67655e-06	RIKEN cDNA 1110004E09 gene
1426416_a_at	Yipf4	2.34672	0.970546	2.41794	7.25377e-09	Yip1 domain family, member 4
1421631_at	Pcdhb1	3.5439	1.46888	2.41266	1.58528e-06	protocadherin beta 1
1449527_at	Pcdhb7	3.50992	1.45603	2.41061	8.0759e-07	protocadherin beta 7
1448126_at	Fam60a	4.13682	1.7179	2.40806	8.97381e-06	family with sequence similarity 60, member A
1416576_at	Socs3	2.82388	1.20273	2.3479	8.22567e-15	suppressor of cytokine signaling 3
1418003_at	1190002H23Rik	2.90294	1.23885	2.34326	5.88766e-16	RIKEN cDNA 1190002H23 gene
1430513_at	1700055N04Rik	10.595	4.5252	2.34133	0.0318532	RIKEN cDNA 1700055N04 gene
1422804_at	Serpinb6b	2.13561	0.917693	2.32715	1.11199e-09	serine (or cysteine) peptidase inhibitor, clade B, member 6b
1416105_at	Nnt	3.1471	1.35852	2.31656	0.000111748	nicotinamide nucleotide transhydrogenase
1421983_s_at	Hnf4a	3.32135	1.43425	2.31573	2.15866e-05	hepatic nuclear factor 4, alpha
1460601_at	Myrip	2.4508	1.06708	2.29673	9.44822e-11	myosin VIIA and Rab interacting protein
1451748_a_at	Setd3	2.18731	0.952549	2.29627	1.41002e-08	SET domain containing 3
1452062_at	Prpsap2	2.34865	1.03243	2.27488	1.61702e-06	phosphoribosyl pyrophosphate synthetase-associated protein 2
1418989_at	Ctse	3.83979	1.69383	2.26693	3.06368e-11	cathepsin E
1440581_at	A530088H08Rik	13.8164	6.11811	2.25828	0.000107096	RIKEN cDNA A530088H08 gene
1416129_at	Errfi1	2.17177	0.961922	2.25774	2.38513e-15	ERBB receptor feedback inhibitor 1
1437996_s_at	Cnpy1	3.68203	1.63532	2.25157	0.000285793	canopy 1 homolog (zebrafish)
1423290_at	Hyou1	2.45164	1.09383	2.24134	5.36881e-07	hypoxia up-regulated 1
1428420_a_at	1200009I06Rik	2.09617	0.938991	2.23236	2.78528e-08	RIKEN cDNA 1200009I06 gene
1425649_at	Slc39a14	3.24551	1.46345	2.21772	0.000138022	solute carrier family 39 (zinc transporter), member 14
1422107_at	2410066E13Rik	2.19321	0.990949	2.21324	2.52313e-07	RIKEN cDNA 2410066E13 gene
1422040_at	Sema7a	10.9818	4.9744	2.20766	1.89425e-09	sema domain, immunoglobulin domain (Ig), and GPI membrane anchor, (semaphorin) 7A
1427510_at	Gnai1	2.00592	0.921776	2.17615	1.8955e-08	guanine nucleotide binding protein (G protein), alpha inhibiting 1
1452802_at	4933411K16Rik	3.32717	1.54348	2.15562	5.69981e-07	RIKEN cDNA 4933411K16 gene
1446469_at	EG328231	3.5553	1.65317	2.15059	2.09305e-06	predicted gene, EG328231
1437514_at	B430306N03Rik	2.86886	1.33529	2.14849	5.60349e-08	RIKEN cDNA B430306N03 gene
1450692_at	Kif4	2.32795	1.08466	2.14625	5.57939e-07	kinesin family member 4
1449236_at	Dll3	2.90247	1.35942	2.13508	2.05161e-05	delta-like 3 (Drosophila)
1422699_at	Alox12	3.21602	1.51813	2.11841	1.07821e-09	arachidonate 12-lipoxygenase
1436339_at	1810058I24Rik	2.0568	0.976218	2.10691	1.63202e-05	RIKEN cDNA 1810058I24 gene
1449895_at	Acr	3.33347	1.58526	2.1028	7.5158e-08	acrosin prepropeptide
1418483_a_at	Ggta1	2.47995	1.18694	2.08936	9.05966e-09	glycoprotein galactosyltransferase alpha 1, 3
1418740_at	Spert	5.33325	2.55576	2.08676	0.000105924	spermatid associated
1455813_at	OTTMUSG00000010009	7.25126	3.48608	2.08006	4.98844e-05	predicted gene, OTTMUSG00000010009
1433579_at	Tmem30b	2.42409	1.17028	2.07137	0.00108609	transmembrane protein 30B
1450318_a_at	P2ry2	4.73647	2.29475	2.06405	1.84915e-05	purinergic receptor P2Y, G-protein coupled 2
1433746_at	Wdr3	4.70384	2.28043	2.0627	3.52856e-06	WD repeat domain 3
1417914_at	Rap2b	2.69174	1.30777	2.05827	2.32495e-07	RAP2B, member of RAS oncogene family
1430361_at	2610005M20Rik	2.98974	1.45621	2.0531	4.88294e-06	RIKEN cDNA 2610005M20 gene
1450120_at	Scn1a	2.00108	0.976043	2.0502	9.83547e-06	sodium channel, voltage-gated, type I, alpha
1419044_at	Cntnap4	2.2361	1.09429	2.04343	0.000224696	contactin associated protein-like 4
1418688_at	Calcr	3.54346	1.74371	2.03214	2.72973e-05	calcitonin receptor
1445550_at	Klhl32	2.43997	1.20479	2.02522	3.78951e-07	kelch-like 32 (Drosophila)
1435529_at	OTTMUSG00000016644	61.9594	30.9725	2.00046	8.92496e-13	predicted gene, OTTMUSG00000016644
Day 6 post-infection
Probe set ID	Gene symbol	Fold change (WT)	Fold change (KO)	Fold change ratio (WT/KO)	Bonferroni-corrected p value	Gene description
1417253_at	Frg1	12485.2	0.677309	18433.6	8.53174e-11	FSHD region gene 1
1430182_a_at	1700006J14Rik	72.135	0.0287443	2509.54	5.43994e-08	RIKEN cDNA 1700006J14 gene
1439564_at	1700090G07Rik	14.1604	0.00635273	2229.02	1.52211e-10	RIKEN cDNA 1700090G07 gene
1416541_at	Clpb	51.0116	0.0260124	1961.05	6.71383e-10	ClpB caseinolytic peptidase B homolog (E. coli)
1425253_a_at	Madcam1	126.842	0.0757144	1675.27	2.54444e-09	mucosal vascular addressin cell adhesion molecule 1
1454526_at	9430014F16Rik	6.78783	0.0134421	504.966	1.09095e-06	RIKEN cDNA 9430014F16 gene
1452302_at	Arhgef10	39.8419	0.0804767	495.074	1.2537e-06	Rho guanine nucleotide exchange factor (GEF) 10
1447972_at	Kcnk15	2.17465	0.010542	206.284	0.00080425	potassium channel, subfamily K, member 15
1417445_at	Ndc80	113.889	0.560184	203.307	9.17424e-07	NDC80 homolog, kinetochore complex component (S. cerevisiae)
1427198_at	BC022960	3.45493	0.0191824	180.109	2.52463e-08	cDNA sequence BC022960
1442806_at	9430030N17Rik	9.12107	0.0520677	175.177	3.8038e-09	RIKEN cDNA 9430030N17 gene
1415955_x_at	Prm1	67.5025	0.440442	153.261	1.14903e-07	protamine 1
1419345_at	Pth	4.47769	0.0293612	152.504	4.8975e-07	parathyroid hormone
1438746_at	A530058N18Rik	18.6634	0.1229	151.858	1.71637e-06	RIKEN cDNA A530058N18 gene
1439945_at	Zfp449	54.5701	0.363837	149.985	4.63563e-07	zinc finger protein 449
1444548_at	1600025M17Rik	17.343	0.118844	145.931	1.10404e-05	RIKEN cDNA 1600025M17 gene
1420601_at	Gcm1	32.7162	0.232718	140.583	3.22708e-07	glial cells missing homolog 1 (Drosophila)
1429701_at	2410003J06Rik	6.58043	0.0490341	134.201	1.27009e-09	RIKEN cDNA 2410003J06 gene
1449430_a_at	Treh	40.1225	0.328358	122.191	2.97892e-08	trehalase (brush-border membrane glycoprotein)
1433434_at	AW551984	2.23096	0.0225735	98.831	4.63826e-08	expressed sequence AW551984
1460340_at	Piwil1	40.3558	0.432881	93.226	1.47302e-08	piwi-like homolog 1 (Drosophila)
1427709_at	Grik3	11.7622	0.133269	88.2589	1.5772e-07	glutamate receptor, ionotropic, kainate 3
1442645_at	Atp2b3	22.2893	0.259229	85.9831	5.5659e-06	ATPase, Ca++ transporting, plasma membrane 3
1423144_at	Pik3ca	17.8179	0.265271	67.1687	2.05041e-05	phosphatidylinositol 3-kinase, catalytic, alpha polypeptide
1415860_at	Kpna2	48.1429	0.746356	64.5039	1.1437e-07	karyopherin (importin) alpha 2
1449453_at	Bst1	2.46214	0.0438771	56.1145	3.65825e-07	bone marrow stromal cell antigen 1
1417076_at	Fabp9	3.98355	0.0717235	55.5404	5.46689e-07	fatty acid binding protein 9, testis
1423289_a_at	1810029B16Rik	8.48539	0.155031	54.7337	1.14096e-07	RIKEN cDNA 1810029B16 gene
1449979_a_at	Spock3	17.574	0.32365	54.2993	3.57882e-08	sparc/osteonectin, cwcv and kazal-like domains proteoglycan 3
1444513_at	Cnksr2	3.25653	0.0603351	53.9741	5.56348e-10	connector enhancer of kinase suppressor of Ras 2
1420713_a_at	Mdfi	17.2091	0.323804	53.1467	4.27654e-07	MyoD family inhibitor
1453462_at	Chst13	8.73963	0.171428	50.9815	5.17572e-06	carbohydrate (chondroitin 4) sulfotransferase 13
1423783_at	Tor2a	13.677	0.270357	50.5887	1.34418e-07	torsin family 2, member A
1423428_at	Ror2	3.71902	0.0806148	46.1332	1.1738e-08	receptor tyrosine kinase-like orphan receptor 2
1429216_at	Paqr3	23.2541	0.51214	45.4058	0.00606116	progestin and adipoQ receptor family member III
1450341_at	Pcdhb8	8.5449	0.18869	45.2855	7.19528e-07	protocadherin beta 8
1436583_at	Dscc1	25.0405	0.576906	43.4048	1.82661e-06	defective in sister chromatid cohesion 1 homolog (S. cerevisiae)
1445359_at	Adcy1	3.38457	0.0780587	43.3593	2.26081e-06	adenylate cyclase 1
1432941_at	5730408A14Rik	17.0357	0.427465	39.8529	1.8762e-07	RIKEN cDNA 5730408A14 gene
1454010_a_at	1700025E21Rik	31.341	0.789793	39.6825	8.29809e-06	RIKEN cDNA 1700025E21 gene
1451821_a_at	Sp100	214.608	6.15012	34.895	1.40883e-10	nuclear antigen Sp100
1453262_at	2810032G03Rik	60.1171	1.94827	30.8567	1.90808e-07	RIKEN cDNA 2810032G03 gene
1448932_at	Krt16	16.1431	0.530916	30.4061	6.08908e-08	keratin 16
1426869_at	Boc	3.67025	0.126993	28.9011	9.2268e-07	biregional cell adhesion molecule-related/down-regulated by oncogenes (Cdon) binding protein
1419209_at	Cxcl1	8.62573	0.298637	28.8837	1.83232e-13	chemokine (C-X-C motif) ligand 1
1432445_at	2310016G11Rik	2.622	0.0936474	27.9986	1.62943e-08	RIKEN cDNA 2310016G11 gene
1457619_at	BC015286	21.1351	0.771963	27.3784	2.27136e-07	cDNA sequence BC015286
1422053_at	Inhba	14.3053	0.528557	27.0649	4.23237e-08	inhibin beta-A
1418740_at	Spert	3.58415	0.134001	26.7472	8.40445e-06	spermatid associated
1429032_at	Micalcl	12.5289	0.489467	25.597	1.37651e-06	MICAL C-terminal like
1421536_at	Gabrq	8.82596	0.346465	25.4743	3.5697e-07	gamma-aminobutyric acid (GABA) A receptor, subunit theta
1419013_at	Gpatch1	11.1583	0.444475	25.1044	6.81188e-06	G patch domain containing 1
1448982_at	Klk6	7.79271	0.315877	24.6701	1.42038e-06	kallikrein related-peptidase 6
1418026_at	Exo1	3.8726	0.159016	24.3535	3.913e-05	exonuclease 1
1451054_at	Orm1	16.7415	0.701314	23.8716	2.3894e-11	orosomucoid 1
1421313_s_at	Cttn	24.801	1.05611	23.4834	1.75186e-06	cortactin
1432560_at	1700127D06Rik	4.172	0.179641	23.2241	4.72936e-07	RIKEN cDNA 1700127D06 gene
1433719_at	Slc9a9	2.45663	0.109241	22.4882	3.15511e-07	solute carrier family 9 (sodium/hydrogen exchanger), member 9
1421166_at	Atrn	22.788	1.01884	22.3665	9.31462e-07	attractin
1450009_at	Ltf	6.22799	0.283036	22.0042	2.01448e-15	lactotransferrin
1419311_at	Trim10	2.93744	0.136618	21.5011	3.46154e-08	tripartite motif-containing 10
1451634_at	2810051F02Rik	3.99933	0.186204	21.4782	5.10269e-08	RIKEN cDNA 2810051F02 gene
1453418_at	Col24a1	2.79781	0.136119	20.5542	2.08753e-06	collagen, type XXIV, alpha 1
1425294_at	Slamf8	56.5124	2.76561	20.434	1.11303e-09	SLAM family member 8
1425306_at	BC027072	10.4922	0.516607	20.3097	6.51333e-07	cDNA sequence BC027072
1456269_at	Pramel6	4.14409	0.205566	20.1594	1.0873e-08	preferentially expressed antigen in melanoma like 6
1419577_at	Fig4	7.66763	0.387754	19.7745	6.1368e-08	FIG4 homolog (S. cerevisiae)
1428556_at	Pigy	7.24085	0.367527	19.7015	2.86044e-08	phosphatidylinositol glycan anchor biosynthesis, class Y
1421179_at	Ttyh2	2.91197	0.148899	19.5567	3.73043e-08	tweety homolog 2 (Drosophila)
1451658_a_at	Polr3c	13.0714	0.669381	19.5276	2.70982e-07	polymerase (RNA) III (DNA directed) polypeptide C
1423429_at	Rhox5	5.61243	0.287703	19.5078	4.07435e-08	reproductive homeobox 5
1422162_at	Dcc	14.1123	0.725785	19.4441	2.00977e-05	deleted in colorectal carcinoma
1434633_at	Crebbp	19.1829	1.0158	18.8845	4.73592e-06	CREB binding protein
1426892_at	Utrn	8.74874	0.473565	18.4742	2.43986e-07	utrophin
1418069_at	Apoc2	5.66473	0.312039	18.1539	9.96985e-10	apolipoprotein C-II
1419044_at	Cntnap4	2.07222	0.114525	18.0941	0.000136283	contactin associated protein-like 4
1451655_at	Slfn8	20.7108	1.15792	17.8863	1.47469e-06	schlafen 8
1435529_at	OTTMUSG00000016644	43.6132	2.49743	17.4633	2.28221e-10	predicted gene, OTTMUSG00000016644
1449911_at	Lag3	29.8923	1.80807	16.5327	1.21173e-08	lymphocyte-activation gene 3
1419112_at	Nlk	3.3677	0.215273	15.6439	5.93804e-10	nemo like kinase
1430073_at	2900016B01Rik	2.61141	0.170809	15.2884	1.9964e-06	RIKEN cDNA 2900016B01 gene
1433300_at	2900005I04Rik	2.01287	0.134089	15.0115	2.66799e-06	RIKEN cDNA 2900005I04 gene
1448055_at	Fndc7	15.0181	1.01711	14.7654	4.53546e-08	fibronectin type III domain containing 7
1441985_at	4933416C03Rik	19.3322	1.3679	14.1328	1.31476e-07	RIKEN cDNA 4933416C03 gene
1434394_at	N4bp2	8.3359	0.592261	14.0747	5.45659e-08	NEDD4 binding protein 2
1429306_at	Lzic	7.86222	0.56025	14.0334	6.77751e-11	leucine zipper and CTNNBIP1 domain containing
1420434_at	Cldn16	2.59846	0.187037	13.8928	6.97973e-07	claudin 16
1438869_at	4930515G01Rik	6.53921	0.471362	13.873	4.03066e-06	RIKEN cDNA 4930515G01 gene
1422002_at	Mxd1	3.71598	0.270336	13.7458	2.22334e-07	MAX dimerization protein 1
1423866_at	Serpina3k	7.39808	0.540172	13.6958	3.04496e-09	serine (or cysteine) peptidase inhibitor, clade A, member 3K
1453219_a_at	Tdrd12	9.28435	0.697694	13.3072	1.23281e-10	tudor domain containing 12
1417876_at	Fcgr1	27.435	2.07459	13.2243	6.66316e-11	Fc receptor, IgG, high affinity I
1418252_at	Padi2	4.48756	0.339937	13.2012	3.7271e-07	peptidyl arginine deiminase, type II
1439064_at	BC030046	3.99226	0.305387	13.0728	3.38315e-06	cDNA sequence BC030046
1417244_a_at	Irf7	93.1778	7.18073	12.9761	4.89122e-15	interferon regulatory factor 7
1419676_at	Mx2	37.8476	2.91697	12.975	2.60743e-13	myxovirus (influenza virus) resistance 2
1421398_at	Trim7	4.07394	0.320893	12.6956	1.55673e-06	tripartite motif-containing 7
1438668_x_at	Atxn2l	5.82676	0.460378	12.6565	4.79463e-08	ataxin 2-like
1425267_a_at	Pear1	4.66536	0.373529	12.49	1.04066e-07	platelet endothelial aggregation receptor 1
1452485_at	Phospho1	30.0386	2.44371	12.2922	8.01528e-08	phosphatase, orphan 1
1418555_x_at	Spic	28.7666	2.3422	12.2819	2.00014e-06	Spi-C transcription factor (Spi-1/PU.1 related)
1424448_at	Trim6	2.21082	0.18368	12.0362	1.17115e-07	tripartite motif-containing 6
1418165_at	Itln1	47.1303	3.94384	11.9503	0.0108007	intelectin 1 (galactofuranose binding)
1430925_at	4930556L07Rik	9.63631	0.816141	11.8072	1.69986e-07	RIKEN cDNA 4930556L07 gene
1430004_s_at	Wdr20b	2.93866	0.249808	11.7637	1.72858e-06	WD repeat domain 20b
1417945_at	Pou5f1	2.74899	0.234105	11.7425	2.79014e-06	POU domain, class 5, transcription factor 1
1457002_at	Zfp408	3.565	0.309773	11.5084	6.36469e-07	zinc finger protein 408
1449160_at	Npr1	7.63318	0.663428	11.5057	1.53364e-07	natriuretic peptide receptor 1
1425287_at	Zfp189	2.97264	0.25941	11.4592	1.88963e-07	zinc finger protein 189
1419304_at	T	6.90955	0.606039	11.4012	2.30285e-09	brachyury
1425649_at	Slc39a14	5.7834	0.507745	11.3904	1.12267e-06	solute carrier family 39 (zinc transporter), member 14
1418771_a_at	Cpb2	3.9478	0.346997	11.3771	4.29561e-07	carboxypeptidase B2 (plasma)
1421716_at	V1rd6	5.42978	0.479008	11.3355	1.14046e-08	vomeronasal 1 receptor, D6
1418746_at	Pnkd	5.88864	0.522273	11.275	6.87905e-06	paroxysmal nonkinesiogenic dyskinesia
1420410_at	Nr5a2	2.59043	0.230996	11.2142	1.48829e-07	nuclear receptor subfamily 5, group A, member 2
1418612_at	Slfn1	50.5984	4.53766	11.1508	1.03467e-13	schlafen 1
1450233_a_at	Rshl1	2.62672	0.24266	10.8247	1.58293e-07	radial spokehead-like 1
1422423_at	Magea7	7.40805	0.685868	10.801	5.07435e-09	melanoma antigen, family A, 7
1420779_at	Fhl3	2.82021	0.263055	10.721	3.55026e-07	four and a half LIM domains 3
1428717_at	Scrn1	19.4505	1.8143	10.7207	5.21475e-06	secernin 1
1438720_at	9330159F19Rik	8.2413	0.772856	10.6634	2.60235e-07	RIKEN cDNA 9330159F19 gene
1440933_at	4732460I02Rik	7.04612	0.660807	10.6629	2.25285e-07	RIKEN cDNA 4732460I02 gene
1452931_at	2810408M09Rik	4.52797	0.427613	10.589	2.24137e-06	RIKEN cDNA 2810408M09 gene
1419478_at	Sectm1b	5.13072	0.485161	10.5753	1.45293e-08	secreted and transmembrane 1B
1418442_at	Xpo1	8.65893	0.82275	10.5244	2.30661e-05	exportin 1, CRM1 homolog (yeast)
1422384_at	Olfr1509	10.1154	0.967398	10.4563	5.05888e-07	olfactory receptor 1509
1422330_at	Glp1r	2.89949	0.280813	10.3253	9.52534e-07	glucagon-like peptide 1 receptor
1438767_at	Osm	3.58043	0.350197	10.2241	9.63992e-12	oncostatin M
1433912_at	Tiprl	7.24545	0.709976	10.2052	8.17476e-07	TIP41, TOR signalling pathway regulator-like (S. cerevisiae)
1429901_at	Nkain2	2.89819	0.288328	10.0517	7.73419e-06	Na+/K+ transporting ATPase interacting 2
1432452_at	1700054O19Rik	8.94343	0.896053	9.98092	1.30423e-08	RIKEN cDNA 1700054O19 gene
1422842_at	Xrn2	7.48012	0.749955	9.97409	1.62537e-07	5'-3' exoribonuclease 2
1458567_at	D130017N08Rik	2.33822	0.238725	9.79462	6.75174e-08	RIKEN cDNA D130017N08 gene
1425952_a_at	Gcg	7.59765	0.777435	9.77271	1.1314e-06	glucagon
1433579_at	Tmem30b	3.28476	0.350381	9.37483	0.000347428	transmembrane protein 30B
1431040_at	6530401N04Rik	11.6881	1.25633	9.3034	6.85014e-09	RIKEN cDNA 6530401N04 gene
1436410_at	Gm941	9.7935	1.05621	9.27227	5.62914e-08	gene model 941, (NCBI)
1430062_at	Hhipl1	3.20108	0.350419	9.13501	1.86339e-06	hedgehog interacting protein-like 1
1416988_at	Msh2	3.17524	0.353718	8.97676	9.64371e-07	mutS homolog 2 (E. coli)
1415725_at	Rrn3	2.30893	0.257544	8.96517	2.11928e-07	RRN3 RNA polymerase I transcription factor homolog (yeast)
1443531_at	A930005I04Rik	4.60175	0.516161	8.91534	1.73515e-07	RIKEN cDNA A930005I04 gene, mRNA (cDNA clone MGC:151305 IMAGE:40126247)
1455124_at	Trim68	8.79026	0.990839	8.87153	0.000527676	tripartite motif-containing 68
1434943_at	Morn4	2.0631	0.232557	8.87134	4.68426e-08	MORN repeat containing 4
1448126_at	Fam60a	5.88868	0.667557	8.82125	1.40078e-08	family with sequence similarity 60, member A
1458415_at	Clec2e	11.1481	1.26757	8.79488	1.7658e-07	C-type lectin domain family 2, member e
1449077_at	Eraf	2.93809	0.334188	8.79174	1.67778e-15	erythroid associated factor
1425877_at	Hyal3	6.47706	0.740573	8.74601	1.06416e-07	hyaluronoglucosaminidase 3
1439861_at	Zfp583	3.94744	0.454265	8.68973	7.72147e-08	zinc finger protein 583
1427614_at	Pip	5.38627	0.622053	8.65886	5.35884e-06	prolactin induced protein
1418934_at	Mab21l2	4.14584	0.479092	8.65353	6.01001e-08	mab-21-like 2 (C. elegans)
1430897_at	4931428L18Rik	2.18673	0.253928	8.61161	2.63884e-08	RIKEN cDNA 4931428L18 gene
1418370_at	Tnnc1	2.11977	0.249606	8.49247	1.64184e-11	troponin C, cardiac/slow skeletal
1417938_at	Rad51ap1	2.15132	0.25424	8.46177	6.53369e-08	RAD51 associated protein 1
1419607_at	Tnf	8.89859	1.05853	8.40657	4.51003e-09	tumor necrosis factor
1457091_at	4930526D03Rik	3.62472	0.432089	8.38882	2.58929e-08	RIKEN cDNA 4930526D03 gene
1428088_at	2410002I01Rik	5.69864	0.682499	8.34967	5.97168e-08	RIKEN cDNA 2410002I01 gene
1421578_at	Ccl4	16.9064	2.02766	8.3379	1.21241e-15	chemokine (C-C motif) ligand 4
1450808_at	Fpr1	3.54958	0.431304	8.22988	8.10885e-07	formyl peptide receptor 1
1441881_x_at	Fam101a	2.73012	0.334748	8.15575	2.55062e-10	family with sequence similarity 101, member A
1430951_at	2810011L19Rik	9.89418	1.22038	8.10743	2.13449e-06	RIKEN cDNA 2810011L19 gene
1419669_at	Prtn3	5.04563	0.62333	8.09463	1.0728e-09	proteinase 3
1418378_at	Bpil1	7.04427	0.878426	8.01919	2.05013e-08	bactericidal/permeability-increasing protein-like 1
1418964_at	Pigm	3.77551	0.477564	7.90576	0.000105297	phosphatidylinositol glycan anchor biosynthesis, class M
1418820_s_at	Zcchc10	4.27043	0.5419	7.88048	8.17028e-05	zinc finger, CCHC domain containing 10
1421008_at	Rsad2	14.1992	1.81453	7.82528	1.07779e-17	radical S-adenosyl methionine domain containing 2
1450587_at	H2-M10.1	2.57467	0.331176	7.77432	1.03168e-07	histocompatibility 2, M region locus 10.1
1424002_at	Pdcl3	3.03747	0.390844	7.77157	1.70204e-06	phosducin-like 3
1452980_at	2810468N07Rik	3.22746	0.41592	7.75982	1.6098e-09	RIKEN cDNA 2810468N07 gene
1449987_at	Alk	4.06582	0.534575	7.6057	5.87675e-07	anaplastic lymphoma kinase
1425298_a_at	Naip1	7.14182	0.940712	7.59193	2.28687e-07	NLR family, apoptosis inhibitory protein 1
1417890_at	Pdxp	2.36398	0.314484	7.51699	7.9339e-11	pyridoxal (pyridoxine, vitamin B6) phosphatase
1420736_at	Sim1	3.23927	0.431437	7.50809	8.59635e-06	single-minded homolog 1 (Drosophila)
1418471_at	Pgf	2.05121	0.273954	7.48742	2.10951e-07	placental growth factor
1418907_at	F5	4.3468	0.582407	7.4635	6.18015e-07	coagulation factor V
1429072_at	1110001D15Rik	3.2585	0.445958	7.30674	7.27068e-05	RIKEN cDNA 1110001D15 gene
1430687_at	6330545A04Rik	2.52451	0.350714	7.1982	6.96954e-09	RIKEN cDNA 6330545A04 gene
1431843_a_at	Nfkbie	8.52923	1.19099	7.16146	3.58083e-09	nuclear factor of kappa light polypeptide gene enhancer in B-cells inhibitor, epsilon
1432156_a_at	Rnf32	10.2302	1.4291	7.15851	1.95032e-05	ring finger protein 32
1427194_a_at	Ercc8	2.36924	0.333577	7.10252	1.33876e-07	excision repaiross-complementing rodent repair deficiency, complementation group 8
1429219_at	1200009F10Rik	7.36819	1.04512	7.05007	1.97508e-05	RIKEN cDNA 1200009F10 gene
1423190_at	1810020G14Rik	2.46821	0.356798	6.91769	2.86802e-07	RIKEN cDNA 1810020G14 gene
1416105_at	Nnt	3.57633	0.521215	6.86152	2.71555e-06	nicotinamide nucleotide transhydrogenase
1420295_x_at	Clcn5	4.34037	0.638513	6.79762	2.10245e-07	chloride channel 5
1425947_at	Ifng	6.06731	0.901474	6.73043	7.94139e-10	interferon gamma
1419334_at	Ctla4	2.2701	0.337491	6.7264	3.24101e-08	cytotoxic T-lymphocyte-associated protein 4
1434409_at	Armcx6	7.46927	1.1128	6.71212	2.08141e-07	armadillo repeat containing, X-linked 6
1421526_at	Tll2	3.49764	0.521892	6.70185	8.62678e-09	tolloid-like 2
1449916_at	Pbx4	10.3193	1.54205	6.69195	6.57262e-07	pre-B-cell leukemia homeobox 4
1425423_at	Glis1	2.53156	0.378521	6.68803	1.15469e-07	GLIS family zinc finger 1
1456508_at	Skint10	2.70867	0.405467	6.68037	6.72778e-08	selection and upkeep of intraepithelial T cells 10
1416761_at	Hsd11b2	4.72881	0.711142	6.6496	3.84388e-07	hydroxysteroid 11-beta dehydrogenase 2
1460014_at	Treml4	11.4412	1.72436	6.63506	3.41857e-11	triggering receptor expressed on myeloid cells-like 4
1448961_at	Plscr2	3.09106	0.468782	6.59382	1.74268e-05	phospholipid scramblase 2
1423415_at	Gpr83	4.86697	0.740349	6.57388	1.56426e-08	G protein-coupled receptor 83
1428565_at	Unkl	8.4426	1.29681	6.51029	0.000227979	unkempt-like (Drosophila)
1434536_at	Gpr75	3.36543	0.519187	6.48212	9.92488e-07	G protein-coupled receptor 75
1429136_at	1700052K11Rik	2.01284	0.311673	6.45817	4.1074e-06	RIKEN cDNA 1700052K11 gene
1426508_at	Gfap	3.0877	0.479356	6.44135	1.23225e-07	glial fibrillary acidic protein
1434910_at	A830080D01Rik	7.25145	1.13832	6.3703	3.85792e-08	RIKEN cDNA A830080D01 gene
1428090_at	Ptcd3	2.57127	0.405983	6.33345	1.454e-07	pentatricopeptide repeat domain 3
1432238_at	Spats1	9.47646	1.49999	6.31769	2.59681e-07	spermatogenesis associated, serine-rich 1
1448901_at	Cpxm1	2.22033	0.358034	6.20146	1.21435e-12	carboxypeptidase X 1 (M14 family)
1449236_at	Dll3	5.8133	0.940892	6.1785	8.46255e-09	delta-like 3 (Drosophila)
1443268_at	Gm765	3.53765	0.576241	6.13919	6.86742e-06	Gene model 765, (NCBI) (Gm765), mRNA
1431705_a_at	Mcoln2	2.23342	0.364784	6.12257	3.12287e-07	mucolipin 2
1419499_at	Gpam	2.12678	0.349948	6.07741	1.72455e-06	glycerol-3-phosphate acyltransferase, mitochondrial
1421983_s_at	Hnf4a	2.84232	0.470316	6.04344	5.12944e-06	hepatic nuclear factor 4, alpha
1421665_a_at	Gnrhr	7.14116	1.18389	6.03192	1.92259e-06	gonadotropin releasing hormone receptor
1421228_at	Ccl7	52.6	8.73944	6.0187	1.32045e-13	chemokine (C-C motif) ligand 7
1429852_at	Ccdc57	2.21294	0.375605	5.89167	3.96156e-08	coiled-coil domain containing 57
1422820_at	Lipe	3.96637	0.678445	5.84627	1.7012e-07	lipase, hormone sensitive
1418930_at	Cxcl10	114.771	19.9147	5.76313	2.28e-14	chemokine (C-X-C motif) ligand 10
1422040_at	Sema7a	23.9097	4.17199	5.73099	4.06625e-12	sema domain, immunoglobulin domain (Ig), and GPI membrane anchor, (semaphorin) 7A
1436090_at	Enpp6	2.63337	0.46373	5.67867	1.45053e-07	ectonucleotide pyrophosphatase/phosphodiesterase 6
1419202_at	Cst7	13.784	2.43105	5.66999	1.78706e-10	cystatin F (leukocystatin)
1452288_at	Mtmr10	6.43213	1.13561	5.66403	2.98014e-05	myotubularin related protein 10
1431178_at	Ulbp1	2.80977	0.499741	5.62246	5.27245e-08	UL16 binding protein 1
1422582_at	Lep	2.59426	0.462121	5.61381	6.67169e-09	leptin
1424107_at	Kif18a	2.49833	0.450218	5.54916	1.62134e-06	kinesin family member 18A
1428997_at	Phf23	2.37337	0.428029	5.54488	1.70541e-07	PHD finger protein 23
1421010_at	Mobp	2.23932	0.405024	5.52885	1.95404e-06	myelin-associated oligodendrocytic basic protein
1426606_at	Crtac1	2.49498	0.455166	5.48147	3.0304e-08	cartilage acidic protein 1
1418757_at	Trim69	2.2583	0.412551	5.474	2.46551e-08	tripartite motif-containing 69
1419405_at	Nmb	7.81042	1.43452	5.44462	1.20638e-07	neuromedin B
1416576_at	Socs3	2.54417	0.467511	5.44194	1.05785e-14	suppressor of cytokine signaling 3
1424411_at	Tmem189	5.03594	0.92565	5.44044	2.17538e-09	transmembrane protein 189
1454759_at	Git1	5.58469	1.02852	5.42981	3.31411e-09	G protein-coupled receptor kinase-interactor 1
1449805_at	Prss29	3.13152	0.57858	5.41242	7.65513e-07	Implantation serine proteinase 2
1448593_at	Wisp1	3.29356	0.611578	5.38534	8.64643e-11	WNT1 inducible signaling pathway protein 1
1434762_at	Orai2	2.14909	0.399389	5.38094	6.75607e-07	ORAI calcium release-activated calcium modulator 2
1448598_at	Mmp17	5.47407	1.01884	5.37283	5.81537e-05	matrix metallopeptidase 17
1451560_at	Prr12	2.98182	0.556261	5.36047	1.08087e-07	proline rich 12
1421263_at	Gabra3	2.86605	0.536062	5.34649	3.75524e-08	gamma-aminobutyric acid (GABA) A receptor, subunit alpha 3
1422232_at	Phox2b	2.2472	0.423998	5.30003	8.79536e-06	paired-like homeobox 2b
1416803_at	Fkbp7	2.28621	0.431513	5.29812	1.67052e-06	FK506 binding protein 7
1450318_a_at	P2ry2	7.06277	1.35953	5.19499	1.28297e-06	purinergic receptor P2Y, G-protein coupled 2
1427041_at	BC013712	10.1091	1.94663	5.19309	2.41865e-11	cDNA sequence BC013712
1426037_a_at	Rgs16	3.03818	0.585622	5.18795	6.21653e-11	regulator of G-protein signaling 16
1416753_at	Prkar1b	4.96947	0.958913	5.1824	9.4933e-08	protein kinase, cAMP dependent regulatory, type I beta
1418203_at	Pmaip1	5.01776	0.970675	5.16935	4.98214e-07	phorbol-12-myristate-13-acetate-induced protein 1
1422779_at	Smpd3	2.54419	0.497601	5.11292	8.56446e-09	sphingomyelin phosphodiesterase 3, neutral
1422083_at	Tlr9	2.38344	0.467876	5.09416	7.3678e-08	toll-like receptor 9
1435572_at	2310014L17Rik	5.08059	0.999421	5.08353	1.25164e-07	RIKEN cDNA 2310014L17 gene
1419561_at	Ccl3	9.61936	1.89987	5.06317	6.76226e-12	chemokine (C-C motif) ligand 3
1435535_at	Depdc5	3.49753	0.691238	5.0598	7.86222e-07	DEP domain containing 5
1419549_at	Arg1	16.7107	3.32298	5.02884	3.83392e-11	arginase, liver
1430846_at	1700061G19Rik	3.0166	0.599932	5.02824	6.93373e-06	RIKEN cDNA 1700061G19 gene
1445813_at	Wdr27	2.41193	0.482619	4.99758	6.8229e-07	WD repeat domain 27
1429792_at	9530048O09Rik	4.09151	0.82093	4.984	3.51399e-05	RIKEN cDNA 9530048O09 gene
1424010_at	Mfap4	2.40894	0.484489	4.97213	1.12701e-14	microfibrillar-associated protein 4
1431659_at	Tmem86b	2.27336	0.460813	4.93337	3.10192e-09	transmembrane protein 86B
1419026_at	Daxx	7.78681	1.58576	4.91047	1.63381e-14	Fas death domain-associated protein
1426530_a_at	Klhl5	13.8033	2.86726	4.8141	7.23266e-07	kelch-like 5 (Drosophila)
1417231_at	Cldn2	5.31436	1.10577	4.80604	1.5515e-09	claudin 2
1449871_at	Tbx18	3.69361	0.76952	4.7999	0.000601436	T-box18
1446162_at	Pabpc5	3.86017	0.804707	4.79698	3.15785e-08	poly(A) binding protein, cytoplasmic 5
1424047_at	Dera	4.77828	0.997771	4.78895	1.03178e-08	2-deoxyribose-5-phosphate aldolase homolog (C. elegans)
1447738_s_at	Ankrd13d	2.06609	0.43375	4.76331	1.05419e-07	ankyrin repeat domain 13 family, member D
1419368_a_at	Rnf138	4.34716	0.915374	4.74906	2.32443e-09	ring finger protein 138
1451882_a_at	Fgf8	12.1985	2.57005	4.7464	1.31739e-06	fibroblast growth factor 8
1421631_at	Pcdhb1	4.82923	1.02594	4.70711	1.92486e-10	protocadherin beta 1
1425669_at	Mobkl2b	9.10108	1.97114	4.61718	2.75408e-07	MOB1, Mps One Binder kinase activator-like 2B (yeast)
1431511_at	9230110F15Rik	2.14193	0.464442	4.61183	8.99625e-08	RIKEN cDNA 9230110F15 gene
1448239_at	Hmox1	3.08346	0.669826	4.60337	1.96557e-09	heme oxygenase (decycling) 1
1426972_at	Sec24d	2.461	0.536288	4.58896	5.65e-06	Sec24 related gene family, member D (S. cerevisiae)
1449032_at	Prl2a1	9.34883	2.04328	4.5754	2.83443e-07	prolactin family 2, subfamily a, member 1
1438005_at	Slc25a40	3.55642	0.781529	4.55059	2.20452e-05	solute carrier family 25, member 40
1416935_at	Trpv2	5.37184	1.18158	4.54632	4.9717e-10	transient receptor potential cation channel, subfamily V, member 2
1432260_at	Gpr39	3.59864	0.791621	4.54591	5.42462e-08	G protein-coupled receptor 39
1441335_at	4930474N05Rik	3.62421	0.800047	4.52999	7.34325e-07	RIKEN cDNA 4930474N05 gene
1451030_at	Akr1c21	4.99653	1.10305	4.52973	8.53719e-08	aldo-keto reductase family 1, member C21
1422867_at	Gzmg	3.96957	0.87661	4.52832	7.13666e-07	granzyme G
1424671_at	Plekhf1	3.33316	0.74693	4.46248	7.21505e-08	pleckstrin homology domain containing, family F (with FYVE domain) member 1
1430702_at	5830427D03Rik	5.89061	1.32079	4.45992	9.90662e-07	RIKEN cDNA 5830427D03 gene
1439827_at	Adamts12	2.33089	0.523101	4.45591	4.28512e-07	a disintegrin-like and metallopeptidase (reprolysin type) with thrombospondin type 1 motif, 12
1417851_at	Cxcl13	7.6022	1.70772	4.45166	6.0223e-13	chemokine (C-X-C motif) ligand 13
1446469_at	EG328231	3.67445	0.830374	4.42505	5.25723e-08	predicted gene, EG328231
1437004_at	EG547109	5.86299	1.3277	4.4159	2.07265e-07	predicted gene, EG547109
1430580_at	2810030E01Rik	2.63212	0.599268	4.39222	2.15052e-05	RIKEN cDNA 2810030E01 gene
1416514_a_at	Fscn1	3.66304	0.841108	4.35501	2.69696e-10	fascin homolog 1, actin bundling protein (Strongylocentrotus purpuratus)
1434345_at	Clrn3	2.23759	0.5142	4.35159	7.7214e-06	clarin 3
1454054_at	4930459I23Rik	6.93917	1.59645	4.34664	8.81161e-07	RIKEN cDNA 4930459I23 gene
1452802_at	4933411K16Rik	2.32142	0.536528	4.32675	1.06959e-06	RIKEN cDNA 4933411K16 gene
1449049_at	Tlr1	2.17765	0.503645	4.32378	6.69673e-09	toll-like receptor 1
1425065_at	Oas2	13.2012	3.05731	4.31793	4.07134e-13	2'-5' oligoadenylate synthetase 2
1422255_at	Kcna4	3.36898	0.781079	4.31324	2.20463e-08	potassium voltage-gated channel, shaker-related subfamily, member 4
1421998_at	Tor3a	6.63559	1.54791	4.2868	9.23682e-09	torsin family 3, member A
1420768_a_at	Dhx58	13.8206	3.22768	4.28189	8.6131e-13	DEXH (Asp-Glu-X-His) box polypeptide 58
1422655_at	Ptch2	2.76303	0.645852	4.27811	2.31208e-07	patched homolog 2
1450510_a_at	Cacna1a	3.51768	0.823354	4.27238	1.06465e-06	calcium channel, voltage-dependent, P/Q type, alpha 1A subunit
1422141_s_at	Csprs	4.23728	0.991801	4.27231	3.44295e-09	component of Sp100-rs
1423001_at	Spred2	6.15365	1.45499	4.22934	5.15626e-05	sprouty-related, EVH1 domain containing 2
1421537_at	Hoxd3	3.37285	0.798784	4.22249	1.38806e-06	homeo box D3
1427340_at	Rgs6	2.07118	0.490645	4.22135	4.90138e-08	regulator of G-protein signaling 6
1416871_at	Adam8	3.47933	0.827899	4.20261	3.15358e-09	a disintegrin and metallopeptidase domain 8
1455085_at	1700086L19Rik	2.40821	0.573172	4.20155	1.64118e-06	RIKEN cDNA 1700086L19 gene
1419191_at	Hipk3	21.7382	5.18509	4.19245	4.11005e-05	homeodomain interacting protein kinase 3
1425775_at	Zfp820	2.15394	0.515781	4.17608	1.8756e-08	zinc finger protein 820
1428959_at	5830405N20Rik	3.25847	0.784101	4.15567	8.90942e-08	RIKEN cDNA 5830405N20 gene
1452296_at	Slit3	3.17288	0.763852	4.15379	1.53669e-09	slit homolog 3 (Drosophila)
1422621_at	Ranbp2	2.41267	0.581176	4.15136	6.74786e-07	RAN binding protein 2
1422041_at	Pilrb1	2.4888	0.601967	4.13444	6.53062e-08	paired immunoglobin-like type 2 receptor beta 1
1417961_a_at	Trim30	10.6287	2.57272	4.13129	9.59534e-13	tripartite motif-containing 30
1420353_at	Lta	2.93326	0.713366	4.11186	9.17427e-07	lymphotoxin A
1437244_at	Gas2l3	2.0025	0.487334	4.10909	9.15223e-08	growth arrest-specific 2 like 3
1416272_at	Mapksp1	3.79257	0.926512	4.09338	8.31187e-08	MAPK scaffold protein 1
1450698_at	Dusp2	3.56361	0.871119	4.09084	2.70177e-12	dual specificity phosphatase 2
1427750_at	Igk-V1	2.17883	0.532849	4.08903	5.6017e-08	IgG3/kappa antibody, scFv49-CK
1453194_at	4930432K21Rik	2.38693	0.584395	4.08444	4.85706e-08	RIKEN cDNA 4930432K21 gene
1420697_at	Slc15a3	6.37648	1.56602	4.07178	1.6744e-13	solute carrier family 15, member 3
1438141_at	BC029684	2.64194	0.64944	4.06803	0.000487797	cDNA sequence BC029684
1448633_at	Prpf31	3.5927	0.889029	4.04114	3.12067e-07	PRP31 pre-mRNA processing factor 31 homolog (yeast)
1430347_at	4930524J08Rik	4.08958	1.01742	4.01956	6.34164e-07	RIKEN cDNA 4930524J08 gene
1450613_x_at	Ifnab	2.37562	0.597052	3.97892	7.8993e-07	interferon alpha B
1437483_at	Zfp513	2.85468	0.718295	3.97425	3.61578e-08	zinc finger protein 513
1417845_at	Cldn6	3.44306	0.876996	3.92597	4.67609e-07	claudin 6
1452385_at	Usp53	2.97351	0.759881	3.91312	9.97877e-08	ubiquitin specific peptidase 53
1428758_at	Tmem86a	2.51319	0.652365	3.85244	3.76801e-12	transmembrane protein 86A
1416962_at	Rcc1	2.44943	0.639058	3.83288	1.96176e-08	regulator of chromosome condensation 1
1427647_at	Zyg11a	3.59602	0.944271	3.80825	2.29511e-06	zyg-11 homolog A (C. elegans)
1437617_x_at	1110034G24Rik	3.3483	0.879548	3.80684	4.95916e-07	RIKEN cDNA 1110034G24 gene
1433019_at	4833419G08Rik	2.33628	0.615226	3.79743	2.82625e-07	RIKEN cDNA 4833419G08 gene
1451511_at	Hibch	2.39121	0.630514	3.79248	3.19793e-07	3-hydroxyisobutyryl-Coenzyme A hydrolase
1440145_at	H60a	3.65696	0.964691	3.79081	1.13053e-07	H60b mRNA for histocompatibility-60b
1424333_at	Rg9mtd1	5.82392	1.53642	3.79058	1.72496e-07	RNA (guanine-9-) methyltransferase domain containing 1
1421741_at	Cyp3a16	2.49183	0.660096	3.77494	1.28684e-06	cytochrome P450, family 3, subfamily a, polypeptide 16
1450146_at	Freq	2.15684	0.571496	3.77402	1.4588e-06	frequenin homolog (Drosophila)
1424339_at	Oasl1	245.086	64.9999	3.77055	2.69935e-11	2'-5' oligoadenylate synthetase-like 1
1450323_at	5730493B19Rik	3.50825	0.938272	3.73906	1.71664e-07	RIKEN cDNA 5730493B19 gene
1418682_at	Adad1	2.89887	0.777007	3.73082	1.1171e-08	adenosine deaminase domain containing 1 (testis specific)
1429613_at	Dusp28	4.73654	1.27145	3.72531	4.9799e-11	dual specificity phosphatase 28
1433777_at	L3mbtl2	3.12021	0.840276	3.71331	3.20165e-07	l(3)mbt-like 2 (Drosophila)
1439963_x_at	Fam154b	2.54754	0.68623	3.71237	2.10588e-06	family with sequence similarity 154, member B
1430226_at	Xlr4c	2.97143	0.801163	3.70889	2.94733e-05	X-linked lymphocyte-regulated 4C
1419005_at	Crybb3	3.2215	0.869261	3.70602	1.71327e-05	crystallin, beta B3
1450139_at	Ern2	2.82708	0.762853	3.70593	1.58318e-09	endoplasmic reticulum (ER) to nucleus signalling 2
1418109_at	Gspt2	2.16656	0.585776	3.69862	1.04094e-08	G1 to S phase transition 2
1426642_at	Fn1	3.30507	0.894548	3.69468	1.61242e-10	fibronectin 1
1448511_at	Ptprcap	4.83029	1.30838	3.6918	3.19179e-08	protein tyrosine phosphatase, receptor type, C polypeptide-associated protein
1428795_at	1110021L09Rik	2.08389	0.565324	3.68618	7.89588e-08	RIKEN cDNA 1110021L09 gene
1451439_at	BC027231	3.82534	1.03848	3.68358	1.51146e-09	cDNA sequence BC027231
1417813_at	Ikbke	3.64371	0.992667	3.67062	1.16345e-09	inhibitor of kappaB kinase epsilon
1432630_at	Tnks	2.15143	0.588552	3.65545	4.22243e-06	tankyrase, TRF1-interacting ankyrin-related ADP-ribose polymerase
1429203_at	2410076I21Rik	2.68614	0.734863	3.65529	3.28293e-06	RIKEN cDNA 2410076I21 gene
1423267_s_at	Itga5	3.59071	0.984439	3.64746	1.68916e-10	integrin alpha 5 (fibronectin receptor alpha)
1422941_at	Wnt16	2.58793	0.710294	3.64346	8.10921e-07	wingless-related MMTV integration site 16
1449184_at	Pglyrp1	3.73757	1.03234	3.62047	8.47626e-13	peptidoglycan recognition protein 1
1425548_a_at	Lst1	3.91906	1.08444	3.61391	2.22689e-11	leukocyte specific transcript 1
1444170_at	6030446N20Rik	2.5544	0.707414	3.6109	2.13839e-06	RIKEN cDNA 6030446N20 gene
1427634_at	Kcnh7	3.92265	1.09187	3.59259	2.07252e-06	potassium voltage-gated channel, subfamily H (eag-related), member 7
1429719_at	Foxp4	2.34968	0.65499	3.58736	7.13293e-07	forkhead box P4
1449473_s_at	Cd40	3.07895	0.860799	3.57685	2.03766e-12	CD40 antigen
1424315_at	1110004E09Rik	3.92863	1.09975	3.57228	5.10801e-08	RIKEN cDNA 1110004E09 gene
1422932_a_at	Vav1	4.04639	1.13439	3.56704	1.07931e-12	vav 1 oncogene
1426112_a_at	Cd72	5.86334	1.64543	3.5634	2.52509e-11	CD72 antigen
1429168_at	Zbtb46	2.25472	0.633771	3.55762	3.16341e-10	zinc finger and BTB domain containing 46
1427355_at	Calca	4.63266	1.30351	3.55398	4.40868e-07	calcitonin/calcitonin-related polypeptide, alpha
1419397_at	Pola1	2.24976	0.634579	3.54527	1.66287e-06	polymerase (DNA directed), alpha 1
1427217_at	Zfp455	4.09123	1.15412	3.54488	6.71513e-09	zinc finger protein 455
1449025_at	Ifit3	14.4333	4.07955	3.53796	7.54197e-17	interferon-induced protein with tetratricopeptide repeats 3
1441300_at	Kcnf1	2.16707	0.612568	3.53768	2.90664e-05	potassium voltage-gated channel, subfamily F, member 1
1429002_at	Snw1	2.14361	0.607666	3.52761	5.86455e-08	SNW domain containing 1
1430352_at	Adamts9	2.27172	0.645987	3.51667	1.69986e-10	a disintegrin-like and metallopeptidase (reprolysin type) with thrombospondin type 1 motif, 9
1442894_at	Dnahc6	5.03534	1.44062	3.49526	2.36503e-07	dynein, axonemal, heavy chain 6
1421248_at	Syn3	2.04189	0.585008	3.49037	7.73384e-06	synapsin III
1434288_at	Bivm	3.54543	1.01674	3.48706	1.05907e-08	basic, immunoglobulin-like variable motif containing
1449175_at	Gpr65	2.70296	0.775167	3.48694	7.17829e-09	G-protein coupled receptor 65
1428735_at	Cd69	3.00764	0.86626	3.47198	1.06077e-11	CD69 antigen
1450829_at	Tnfaip3	3.76584	1.0982	3.42911	2.27677e-09	tumor necrosis factor, alpha-induced protein 3
1437808_x_at	Il10ra	4.1384	1.20781	3.42638	4.06477e-11	Interleukin 10 receptor, alpha (Il10ra), mRNA
1450770_at	3632451O06Rik	2.13424	0.624588	3.41703	2.15589e-06	RIKEN cDNA 3632451O06 gene
1455114_at	Ccno	2.38794	0.704493	3.38958	1.23926e-09	cyclin O
1418992_at	F10	3.45758	1.02996	3.35701	1.06499e-11	coagulation factor X
1419117_at	Slc22a2	2.10644	0.629372	3.34688	1.75755e-06	solute carrier family 22 (organic cation transporter), member 2
1438862_at	A630005I04Rik	3.67529	1.10148	3.33667	7.57472e-08	RIKEN cDNA A630005I04 gene
1460227_at	Timp1	28.2432	8.46818	3.33521	2.22707e-15	tissue inhibitor of metalloproteinase 1
1427713_x_at	Pou2f2	2.22034	0.666376	3.33197	1.28526e-09	POU domain, class 2, transcription factor 2
1450165_at	Slfn2	9.96775	2.99701	3.3259	2.71018e-09	schlafen 2
1425079_at	Tm6sf2	2.24476	0.675726	3.32199	3.74467e-08	transmembrane 6 superfamily member 2
1416435_at	Ltbr	2.99945	0.904729	3.3153	1.36264e-10	lymphotoxin B receptor
1446631_at	OTTMUSG00000015529	4.76358	1.43975	3.30862	1.6155e-08	predicted gene, OTTMUSG00000015529
1419443_at	Sap18	3.04478	0.920949	3.30614	2.41145e-06	Sin3-associated polypeptide 18
1418688_at	Calcr	3.23768	0.988482	3.27541	6.88362e-07	calcitonin receptor
1453255_at	Slc43a1	2.08963	0.641296	3.25845	4.13845e-07	solute carrier family 43, member 1
1419083_at	Tnfsf11	5.88433	1.80675	3.25686	1.98923e-06	tumor necrosis factor (ligand) superfamily, member 11
1438025_at	Mtrf1l	3.77961	1.16324	3.24921	2.3599e-06	mitochondrial translational release factor 1-like
1425225_at	Fcgr4	10.6274	3.2714	3.24857	2.97043e-16	Fc receptor, IgG, low affinity IV
1429209_at	Col23a1	2.65798	0.818415	3.24772	1.59647e-11	collagen, type XXIII, alpha 1
1435123_at	Efr3b	3.96871	1.24405	3.19015	6.60373e-05	EFR3 homolog B (S. cerevisiae)
1420786_a_at	Rbmy1a1	2.97545	0.937431	3.17404	3.70236e-07	RNA binding motif protein, Y chromosome, family 1, member A1
1424606_at	Cplx3	2.06152	0.649629	3.17339	2.24766e-07	complexin 3
1448561_at	Ncf2	2.04713	0.646328	3.16732	1.62748e-06	neutrophil cytosolic factor 2
1420418_at	Syt2	2.73028	0.862753	3.16461	1.70272e-07	synaptotagmin II
1422364_at	Olfr68	2.40412	0.760875	3.15968	1.98694e-06	olfactory receptor 68
1438868_at	D14Ertd668e	9.44553	3.00272	3.14565	1.42534e-14	DNA segment, Chr 14, ERATO Doi 668, expressed
1422071_at	Lgals6	5.18352	1.64854	3.1443	1.88619e-07	lectin, galactose binding, soluble 6
1419705_at	Car5b	2.30697	0.738457	3.12404	5.46218e-08	carbonic anhydrase 5b, mitochondrial
1417676_a_at	Ptpro	3.05828	0.980949	3.11768	1.4246e-08	protein tyrosine phosphatase, receptor type, O
1448380_at	Lgals3bp	7.28885	2.33858	3.11679	3.5867e-17	lectin, galactoside-binding, soluble, 3 binding protein
1436919_at	Trp53i11	2.12271	0.681247	3.11591	7.73501e-09	transformation related protein 53 inducible protein 11
1451143_at	1110006G06Rik	2.01961	0.649048	3.11165	1.67401e-08	RIKEN cDNA 1110006G06 gene
1440318_at	Wdr35	3.88195	1.2558	3.09122	1.36244e-07	WD repeat domain 35
1430760_a_at	Usp50	4.73109	1.53236	3.08745	1.10741e-08	ubiquitin specific peptidase 50
1427091_at	Znfx1	4.47856	1.4526	3.08313	7.13898e-14	zinc finger, NFX1-type containing 1
1430005_a_at	Batf2	16.8985	5.49235	3.07673	2.77484e-12	basic leucine zipper transcription factor, ATF-like 2
1449399_a_at	Il1b	2.85033	0.928161	3.07095	1.03418e-12	interleukin 1 beta
1435971_at	Rims3	2.29754	0.748538	3.06938	3.54904e-07	regulating synaptic membrane exocytosis 3
1425866_a_at	Plekha4	3.27328	1.07518	3.0444	4.47539e-09	pleckstrin homology domain containing, family A (phosphoinositide binding specific) member 4
1418219_at	Il15	2.0535	0.674527	3.04435	3.17432e-08	interleukin 15
1445687_at	Gm885	6.5881	2.17226	3.03284	1.71789e-08	gene model 885, (NCBI)
1417959_at	Pdlim7	2.96561	0.978964	3.02933	3.75206e-13	PDZ and LIM domain 7
1417785_at	Pla1a	8.25195	2.72789	3.02503	1.02805e-10	phospholipase A1 member A
1453636_at	Pcgf5	3.27403	1.08538	3.0165	1.90774e-13	polycomb group ring finger 5
1416049_at	Gldc	8.25855	2.74056	3.01346	5.60017e-08	glycine decarboxylase
1454750_a_at	BC057552	2.4074	0.804242	2.99338	1.9484e-11	cDNA sequence BC057552
1422809_at	Rims2	2.45726	0.826916	2.97159	1.69751e-07	regulating synaptic membrane exocytosis 2
1422991_at	Pik3cd	2.69338	0.907959	2.96642	4.23285e-09	phosphatidylinositol 3-kinase catalytic delta polypeptide
1418434_at	Mkrn1	2.03242	0.686834	2.95912	1.33766e-07	makorin, ring finger protein, 1
1417130_s_at	Angptl4	8.44575	2.85726	2.9559	6.14534e-14	angiopoietin-like 4
1436074_at	Nfkbid	2.66451	0.902548	2.95221	1.22877e-10	nuclear factor of kappa light polypeptide gene enhancer in B-cells inhibitor, delta
1417994_a_at	Accn1	2.60226	0.881542	2.95194	2.635e-05	amiloride-sensitive cation channel 1, neuronal (degenerin)
1428918_at	Scyl3	2.94115	0.999714	2.94199	1.72471e-07	SCY1-like 3 (S. cerevisiae)
1429927_at	5830409B07Rik	3.14315	1.07208	2.93182	2.58855e-07	RIKEN cDNA 5830409B07 gene
1455143_at	Nlgn2	2.36751	0.809667	2.92406	7.16064e-10	neuroligin 2
1420558_at	Selp	3.98753	1.36488	2.92152	5.00861e-10	selectin, platelet
1417920_at	Amn	13.2	4.53452	2.911	2.19979e-07	amnionless
1420964_at	Enc1	5.18253	1.78131	2.90939	7.74966e-13	ectodermal-neural cortex 1
1437760_at	Galnt12	6.71832	2.31254	2.90517	1.42475e-06	UDP-N-acetyl-alpha-D-galactosamine:polypeptide N-acetylgalactosaminyltransferase 12
1426207_at	Ikbkb	2.28714	0.78768	2.90365	2.31394e-08	inhibitor of kappaB kinase beta
1450586_at	Bdkrb1	3.77745	1.30153	2.90231	1.05168e-07	bradykinin receptor, beta 1
1424921_at	Bst2	2.95671	1.01893	2.90177	5.48081e-12	bone marrow stromal cell antigen 2
1431454_at	4930523O13Rik	5.02462	1.74129	2.88558	5.05152e-08	RIKEN cDNA 4930523O13 gene
1449464_at	Kcnq1	3.11285	1.08225	2.87627	7.83151e-07	potassium voltage-gated channel, subfamily Q, member 1
1419604_at	Zbp1	4.28509	1.49415	2.86792	1.38713e-08	Z-DNA binding protein 1
1418478_at	Lmo1	2.14036	0.747397	2.86376	1.94985e-06	LIM domain only 1
1451050_at	Nt5c3	2.76919	0.967233	2.863	2.55474e-16	5'-nucleotidase, cytosolic III
1427736_a_at	Ccrl2	2.34969	0.820751	2.86285	1.69992e-11	chemokine (C-C motif) receptor-like 2
1432623_at	Supv3l1	2.8506	0.99656	2.86044	1.24848e-07	suppressor of var1, 3-like 1 (S. cerevisiae)
1437376_at	Adam32	3.60897	1.26369	2.85591	1.77405e-07	a disintegrin and metallopeptidase domain 32
1419712_at	Il3ra	2.08708	0.733779	2.84429	1.11975e-10	interleukin 3 receptor, alpha chain
1455192_at	Tmem198	3.121	1.09837	2.84147	1.51416e-07	transmembrane protein 198
1422005_at	Eif2ak2	4.52545	1.59605	2.8354	6.32129e-14	eukaryotic translation initiation factor 2-alpha kinase 2
1417758_at	Itga2b	2.42572	0.856539	2.832	4.13118e-09	integrin alpha 2b
1420561_at	Trpc7	2.13719	0.758338	2.81825	9.2526e-08	transient receptor potential cation channel, subfamily C, member 7
1450195_at	Ndst4	2.35462	0.835858	2.81702	4.91537e-07	N-deacetylase/N-sulfotransferase (heparin glucosaminyl) 4
1455813_at	OTTMUSG00000010009	7.22004	2.56903	2.81041	5.00938e-06	predicted gene, OTTMUSG00000010009
1419315_at	Slamf9	3.02855	1.08211	2.79874	9.07139e-14	SLAM family member 9
1459928_at	Lcor	2.79421	0.99865	2.79798	2.41416e-06	ligand dependent nuclear receptor corepressor
1450672_a_at	Trex1	8.31662	2.97581	2.79474	1.53687e-11	three prime repair exonuclease 1
1433862_at	Espl1	2.46753	0.883336	2.79342	1.87867e-05	extra spindle poles-like 1 (S. cerevisiae)
1427689_a_at	Tnip1	2.26403	0.812769	2.78558	1.73536e-11	TNFAIP3 interacting protein 1
1428942_at	Mt2	6.81106	2.44713	2.78329	8.23076e-09	metallothionein 2
1448346_at	Cfl1	5.79237	2.08852	2.77343	3.10756e-11	cofilin 1, non-muscle
1416572_at	Mmp14	2.64451	0.953757	2.77273	5.91334e-13	matrix metallopeptidase 14 (membrane-inserted)
1426239_s_at	Arrb2	2.50696	0.905325	2.76913	9.26497e-13	arrestin, beta 2
1433528_at	Gtf2a2	3.2838	1.18684	2.76684	2.36948e-10	general transcription factor II A, 2
1420776_a_at	Auh	2.92292	1.06024	2.75684	5.7762e-07	AU RNA binding protein/enoyl-coenzyme A hydratase
1453643_at	1700001L19Rik	2.96348	1.0776	2.75008	1.05726e-07	RIKEN cDNA 1700001L19 gene
1442805_at	A130086G11Rik	3.61212	1.31503	2.7468	3.01363e-06	RIKEN cDNA A130086G11 gene
1449191_at	Wfdc12	2.0016	0.72944	2.74402	1.05944e-09	WAP four-disulfide core domain 12
1422875_at	Cd84	3.33077	1.2173	2.73619	1.82017e-09	CD84 antigen
1423555_a_at	Ifi44	2.97666	1.0884	2.73489	6.13536e-09	interferon-induced protein 44
1418809_at	Pira2	4.51931	1.65497	2.73076	9.22977e-08	paired-Ig-like receptor A2
1420591_at	Gpr84	3.80428	1.39438	2.7283	3.04559e-06	G protein-coupled receptor 84
1429570_at	Mlkl	6.47249	2.37464	2.72568	1.74827e-10	mixed lineage kinase domain-like
1460283_at	Mefv	12.2108	4.48052	2.72531	1.55019e-08	Mediterranean fever
1432557_at	1700045I11Rik	2.87051	1.05625	2.71764	0.000106812	RIKEN cDNA 1700045I11 gene
1450989_at	Tdgf1	3.79266	1.3975	2.71389	5.21287e-06	teratocarcinoma-derived growth factor 1
1450753_at	Nkg7	4.04418	1.49087	2.71262	6.42049e-14	natural killer cell group 7 sequence
1429244_at	2610524H06Rik	2.42265	0.893348	2.71188	3.77617e-08	RIKEN cDNA 2610524H06 gene
1418989_at	Ctse	2.98467	1.10396	2.70361	2.33953e-10	cathepsin E
1419848_x_at	Tlr7	2.88037	1.0658	2.70254	6.57538e-11	toll-like receptor 7
1422303_a_at	Tnfrsf18	3.85611	1.42953	2.69747	3.17098e-08	tumor necrosis factor receptor superfamily, member 18
1419631_at	Was	2.63341	0.978073	2.69245	3.91378e-11	Wiskott-Aldrich syndrome homolog (human)
1440623_at	Gpr26	2.68892	0.998702	2.69241	1.66909e-07	G protein-coupled receptor 26
1454632_at	6330442E10Rik	2.03616	0.758854	2.6832	8.96501e-11	RIKEN cDNA 6330442E10 gene
1430513_at	1700055N04Rik	31.1455	11.6181	2.68076	1.98359e-05	RIKEN cDNA 1700055N04 gene
1433671_at	A130022J15Rik	2.25042	0.840935	2.67609	2.50677e-06	RIKEN cDNA A130022J15 gene
1429422_at	4933412E12Rik	2.51175	0.940289	2.67125	1.05215e-11	RIKEN cDNA 4933412E12 gene
1418340_at	Fcer1g	4.60341	1.72359	2.67082	1.34652e-15	Fc receptor, IgE, high affinity I, gamma polypeptide
1451549_at	BC016201	2.64262	0.991231	2.666	7.77696e-09	cDNA sequence BC016201
1418283_at	Cldn4	3.62084	1.35963	2.66311	3.17911e-13	claudin 4
1451013_at	Slc29a3	2.2712	0.853062	2.66241	1.39483e-11	solute carrier family 29 (nucleoside transporters), member 3
1417457_at	Cks2	2.15761	0.81083	2.66099	4.79715e-08	CDC28 protein kinase regulatory subunit 2
1417063_at	C1qb	3.79735	1.42831	2.65864	6.00209e-15	complement component 1, q subcomponent, beta polypeptide
1453303_at	4833417J20Rik	5.8174	2.19212	2.65378	2.3699e-06	RIKEN cDNA 4833417J20 gene
1450297_at	Il6	2.52203	0.951743	2.64991	1.04003e-06	interleukin 6
1422511_a_at	Ogfr	3.8956	1.47117	2.64796	2.76364e-14	opioid growth factor receptor
1418842_at	Hcls1	3.39717	1.28434	2.64508	3.7306e-11	hematopoietic cell specific Lyn substrate 1
1425128_at	B3gnt8	2.03559	0.770158	2.64308	8.28509e-09	UDP-GlcNAc:betaGal beta-1,3-N-acetylglucosaminyltransferase 8
1425374_at	Oas3	6.36745	2.41168	2.64025	7.69532e-08	2'-5' oligoadenylate synthetase 3
1449105_at	Sh2d2a	3.6197	1.37155	2.63912	5.80094e-11	SH2 domain protein 2A
1452414_s_at	Ccdc86	2.98235	1.13046	2.63817	4.52833e-13	coiled-coil domain containing 86
1428890_at	Fem1c	3.17535	1.20894	2.62656	1.17892e-07	fem-1 homolog c (C.elegans)
1418096_at	Dok3	2.24513	0.855051	2.62572	3.75248e-12	docking protein 3
1426964_at	3110003A17Rik	4.91781	1.87491	2.62297	1.20453e-06	RIKEN cDNA 3110003A17 gene
1417789_at	Ccl11	8.15421	3.11678	2.61623	5.05508e-09	chemokine (C-C motif) ligand 11
1449420_at	Pde1b	2.87144	1.10358	2.60192	1.25127e-11	phosphodiesterase 1B, Ca2+-calmodulin dependent
1448713_at	Stat4	2.08475	0.802071	2.59921	7.21361e-09	signal transducer and activator of transcription 4
1437251_at	Cdca2	2.48634	0.95728	2.5973	3.87749e-08	cell division cycle associated 2
1455500_at	Rnf213	5.15903	1.98685	2.59659	1.67729e-16	ring finger protein 213
1432235_at	Epsti1	5.3305	2.05319	2.59621	2.28791e-08	epithelial stromal interaction 1 (breast)
1453770_at	Cpa4	2.25568	0.869987	2.59278	3.39741e-06	carboxypeptidase A4
1428831_at	Senp5	3.05007	1.17843	2.58824	1.45138e-05	SUMO/sentrin specific peptidase 5
1455010_at	1500012F01Rik	2.46755	0.95655	2.57963	2.05399e-13	RIKEN cDNA 1500012F01 gene
1428346_at	Trafd1	4.33353	1.68469	2.5723	5.36748e-13	TRAF type zinc finger domain containing 1
1428064_at	Arap1	3.55896	1.38437	2.57081	9.14524e-09	ArfGAP with RhoGAP domain, ankyrin repeat and PH domain 1
1448350_at	Asl	2.70528	1.05497	2.56432	2.28034e-06	argininosuccinate lyase
1420390_s_at	Zfp354a	2.02881	0.792191	2.56101	8.00166e-05	zinc finger protein 354A
1434496_at	Plk3	2.42074	0.950442	2.54696	3.84266e-10	polo-like kinase 3 (Drosophila)
1421365_at	Fst	6.09174	2.40197	2.53615	1.04336e-10	follistatin
1420976_at	Man1a2	2.44337	0.96692	2.52696	0.00290476	mannosidase, alpha, class 1A, member 2
1436530_at	OTTMUSG00000000971	6.69952	2.65176	2.52644	3.73276e-10	predicted gene, OTTMUSG00000000971
1433918_at	Atg4d	2.36671	0.937228	2.52522	5.2275e-08	autophagy-related 4D (yeast)
1449241_at	Klhl1	2.20768	0.87545	2.52177	1.68937e-06	kelch-like 1 (Drosophila)
1422557_s_at	Mt1	3.02619	1.20461	2.51216	5.99231e-18	metallothionein 1
1419135_at	Ltb	2.40204	0.959707	2.50289	2.95751e-09	lymphotoxin B
1454268_a_at	Cyba	2.28251	0.912269	2.50202	2.98393e-15	cytochrome b-245, alpha polypeptide
1449851_at	Per1	3.00341	1.20367	2.4952	2.61528e-12	period homolog 1 (Drosophila)
1418465_at	Ncf4	3.31352	1.32813	2.49488	8.94933e-14	neutrophil cytosolic factor 4
1429812_at	2610002D18Rik	2.05989	0.826509	2.49228	5.73216e-08	RIKEN cDNA 2610002D18 gene
1420602_a_at	Esx1	2.33268	0.937592	2.48794	1.66913e-06	extraembryonic, spermatogenesis, homeobox 1
1436347_a_at	5530601H04Rik	3.92475	1.58042	2.48336	2.10603e-06	RIKEN cDNA 5530601H04 gene
1452241_at	Topbp1	2.33584	0.940723	2.48303	1.64946e-07	topoisomerase (DNA) II binding protein 1
1420590_at	Has1	6.14911	2.48123	2.47825	1.57142e-06	hyaluronan synthase1
1451755_a_at	Apobec1	3.46693	1.40137	2.47396	7.557e-13	apolipoprotein B mRNA editing enzyme, catalytic polypeptide 1
1451564_at	Parp14	5.08722	2.05927	2.47039	2.20529e-14	poly (ADP-ribose) polymerase family, member 14
1425931_a_at	Arntl2	3.39581	1.37685	2.46637	9.5197e-06	aryl hydrocarbon receptor nuclear translocator-like 2
1416184_s_at	Hmga1	3.30386	1.33989	2.46576	2.40624e-10	high mobility group AT-hook 1
1418569_at	Fblim1	2.09919	0.853577	2.45928	3.47332e-13	filamin binding LIM protein 1
1451097_at	Vasp	2.93917	1.19764	2.45413	3.19003e-06	vasodilator-stimulated phosphoprotein
1418580_at	Rtp4	9.5639	3.90845	2.44698	2.40471e-08	receptor transporter protein 4
1426326_at	Zfp91	2.27491	0.932251	2.44023	8.50138e-09	zinc finger protein 91
1420587_at	Tsga13	2.26098	0.930343	2.43026	2.21248e-05	testis specific gene A13
1419192_at	Il4i1	2.13108	0.877315	2.4291	1.99338e-10	interleukin 4 induced 1
1422953_at	Fpr2	3.34729	1.37987	2.42579	1.51377e-13	formyl peptide receptor 2
1446554_at	Gp6	2.1634	0.895597	2.4156	5.90287e-06	glycoprotein 6 (platelet)
1438629_x_at	Grn	2.55116	1.06171	2.40287	2.41104e-16	granulin
1460437_at	Cyth4	2.216	0.923966	2.39835	2.2102e-13	cytohesin 4
1420499_at	Gch1	3.05411	1.27406	2.39715	2.668e-11	GTP cyclohydrolase 1
1430959_at	4930546H06Rik	2.76886	1.15632	2.39455	4.1504e-08	RIKEN cDNA 4930546H06 gene
1451174_at	Lrrc33	2.0601	0.861631	2.39093	4.11855e-11	leucine rich repeat containing 33
1424758_s_at	Serpina10	2.37274	0.992611	2.3904	4.45456e-06	serine (or cysteine) peptidase inhibitor, clade A (alpha-1 antiproteinase, antitrypsin), member 10
1424759_at	Arrdc4	3.35742	1.40538	2.38898	1.33319e-12	arrestin domain containing 4
1453472_a_at	Slamf7	4.53525	1.90476	2.38101	1.94073e-06	SLAM family member 7
1421226_at	Trem2	3.13288	1.31656	2.37959	1.4589e-09	triggering receptor expressed on myeloid cells 2
1427022_at	Ddx42	2.63536	1.10906	2.37621	4.67281e-08	DEAD (Asp-Glu-Ala-Asp) box polypeptide 42
1417426_at	Srgn	3.3338	1.40332	2.37566	2.08518e-09	serglycin
1437285_at	1110020G09Rik	2.99015	1.26316	2.36721	9.65901e-07	RIKEN cDNA 1110020G09 gene
1430752_at	C330006D17Rik	2.17102	0.918108	2.36467	3.13622e-08	RIKEN cDNA C330006D17 gene
1442096_at	Lrrc66	3.5709	1.51506	2.35693	3.26168e-07	leucine rich repeat containing 66
1423377_at	Igfbpl1	4.44707	1.89146	2.35113	3.63642e-05	insulin-like growth factor binding protein-like 1
1424125_at	Kcnk13	3.24674	1.38791	2.3393	3.81301e-08	potassium channel, subfamily K, member 13
1426169_a_at	Lat2	2.5314	1.08614	2.33065	1.11529e-11	linker for activation of T cells family, member 2
1425215_at	Ffar2	4.75458	2.04821	2.32133	1.02504e-08	free fatty acid receptor 2
1437072_at	Arhgap25	2.11021	0.913503	2.31002	7.44688e-08	Rho GTPase activating protein 25
1430723_at	Pdss2	2.56723	1.11816	2.29594	3.53869e-06	prenyl (solanesyl) diphosphate synthase, subunit 2
1418177_at	Gabrg2	2.40167	1.04926	2.28891	0.000845307	gamma-aminobutyric acid (GABA) A receptor, subunit gamma 2
1416121_at	Lox	3.81995	1.66906	2.28869	3.52358e-13	lysyl oxidase
1418518_at	Furin	2.29119	1.00216	2.28626	1.03322e-12	furin (paired basic amino acid cleaving enzyme)
1437756_at	Gimap9	4.63316	2.02673	2.28603	1.19159e-07	GTPase, IMAP family member 9
1456694_x_at	Ptpn6	2.61473	1.14505	2.2835	2.95361e-12	protein tyrosine phosphatase, non-receptor type 6
1460231_at	Irf5	2.89411	1.27255	2.27425	4.35671e-11	interferon regulatory factor 5
1418652_at	Cxcl9	40.6328	17.9493	2.26376	6.91161e-13	chemokine (C-X-C motif) ligand 9
1420380_at	Ccl2	22.3235	9.88979	2.25723	4.40007e-09	chemokine (C-C motif) ligand 2
1417030_at	Tmem206	2.11403	0.937717	2.25445	8.21117e-07	transmembrane protein 206
1421457_a_at	Samsn1	2.69239	1.19487	2.25329	3.12418e-10	SAM domain, SH3 domain and nuclear localization signals, 1
1425722_at	LOC435565	4.24579	1.88518	2.2522	1.15412e-08	interferon-inducible GTPase-like
1416342_at	Tnc	3.77087	1.67596	2.24997	3.38982e-09	tenascin C
1426520_at	Btg4	2.39867	1.06794	2.24607	6.32714e-07	B-cell translocation gene 4
1435476_a_at	Fcgr2b	5.38206	2.3972	2.24514	2.33827e-10	Fc receptor, IgG, low affinity IIb
1420549_at	Gbp1	2.50803	1.1176	2.24411	7.7998e-08	guanylate binding protein 1
1448883_at	Lgmn	3.15897	1.41277	2.23602	6.08242e-15	legumain
1435490_at	Hk3	6.61185	2.96245	2.23188	1.09903e-08	hexokinase 3
1417314_at	Cfb	2.33592	1.04726	2.2305	2.16439e-09	complement factor B
1421541_a_at	Mef2b	2.649	1.18863	2.22863	1.23931e-06	myocyte enhancer factor 2B
1436120_at	Setdb2	6.69868	3.00764	2.22722	2.24467e-08	SET domain, bifurcated 2
1430301_at	Stxbp5	2.06097	0.925977	2.22573	3.34749e-07	syntaxin binding protein 5 (tomosyn)
1420845_at	Mrps2	6.03308	2.73079	2.20928	6.00276e-07	mitochondrial ribosomal protein S2
1418456_a_at	Cxcl14	2.10495	0.956399	2.20091	2.65134e-12	chemokine (C-X-C motif) ligand 14
1416273_at	Tnfaip2	2.76454	1.25881	2.19615	6.85541e-11	tumor necrosis factor, alpha-induced protein 2
1430411_at	6330525I24Rik	2.12238	0.967132	2.19451	9.34317e-06	RIKEN cDNA 6330525I24 gene
1435264_at	Emilin2	3.22331	1.46932	2.19374	4.20416e-11	elastin microfibril interfacer 2
1428171_at	Prpf39	2.90724	1.32771	2.18967	3.0592e-06	PRP39 pre-mRNA processing factor 39 homolog (yeast)
1425898_x_at	Olfm3	3.69392	1.68701	2.18963	1.04962e-06	olfactomedin 3
1449227_at	Ch25h	9.64376	4.42592	2.17893	2.3845e-12	cholesterol 25-hydroxylase
1416953_at	Ctgf	2.31293	1.06177	2.17837	1.92154e-16	connective tissue growth factor
1428693_at	2610044O15Rik	2.94316	1.35338	2.17468	0.000136283	RIKEN cDNA 2610044O15 gene
1435840_x_at	LOC625360	4.61542	2.12653	2.1704	4.54885e-08	similar to 2-cell-stage, variable group, member 3
1448790_at	Sema6b	7.2031	3.32885	2.16384	9.09045e-08	sema domain, transmembrane domain (TM), and cytoplasmic domain, (semaphorin) 6B
1423826_at	Noc4l	2.33373	1.08021	2.16044	2.38587e-10	nucleolar complex associated 4 homolog (S. cerevisiae)
1434730_at	AI854517	2.13011	0.986365	2.15955	7.32616e-06	expressed sequence AI854517
1424965_at	Lpxn	3.87165	1.79334	2.1589	6.45596e-12	leupaxin
1449222_at	Ebi3	2.0279	0.939966	2.15742	3.09805e-09	Epstein-Barr virus induced gene 3
1418807_at	3110070M22Rik	2.35005	1.09067	2.15469	4.11602e-06	RIKEN cDNA 3110070M22 gene
1420635_a_at	Tcirg1	2.95433	1.37523	2.14825	9.36771e-11	T-cell, immune regulator 1, ATPase, H+ transporting, lysosomal V0 protein A3
1421921_at	Serpina3m	34.0787	15.8843	2.14543	1.55772e-10	serine (or cysteine) peptidase inhibitor, clade A, member 3M
1448005_at	Sash1	2.60722	1.21611	2.1439	9.42513e-07	SAM and SH3 domain containing 1
1433694_at	Pde3b	2.00125	0.933745	2.14325	0.000153717	phosphodiesterase 3B, cGMP-inhibited
1420284_at	Bat4	2.17113	1.01846	2.13179	4.15723e-07	HLA-B associated transcript 4
1418293_at	Ifit2	15.1778	7.13913	2.126	1.23229e-12	interferon-induced protein with tetratricopeptide repeats 2
1429049_at	Nuak2	2.90414	1.36724	2.12409	1.24949e-13	NUAK family, SNF1-like kinase, 2
1422752_at	Polr3k	2.34689	1.10793	2.11826	8.83642e-07	polymerase (RNA) III (DNA directed) polypeptide K
1457035_at	AI607873	11.7649	5.59151	2.10406	2.0609e-12	expressed sequence AI607873
1420088_at	Nfkbia	3.09181	1.47178	2.10073	2.74662e-12	nuclear factor of kappa light polypeptide gene enhancer in B-cells inhibitor, alpha
1434046_at	AA467197	27.5694	13.1402	2.0981	1.71415e-14	expressed sequence AA467197
1424509_at	Cd177	4.18917	1.9968	2.09794	1.53958e-09	CD177 antigen
1429156_at	2610036L11Rik	3.73853	1.78752	2.09146	1.57565e-08	RIKEN cDNA 2610036L11 gene
1434991_at	Fbxw17	2.01803	0.964956	2.09132	9.72339e-12	F-box and WD-40 domain protein 17
1431299_a_at	2310014H01Rik	2.25779	1.08647	2.0781	1.06189e-15	RIKEN cDNA 2310014H01 gene
1449895_at	Acr	2.52706	1.2161	2.078	3.10214e-05	acrosin prepropeptide
1439875_at	Zfp128	2.6222	1.264	2.07452	7.94356e-05	zinc finger protein 128
1424254_at	Ifitm1	2.5781	1.24438	2.07179	3.08092e-14	interferon induced transmembrane protein 1
1432483_at	1700124K17Rik	2.31906	1.12069	2.06932	2.4034e-06	RIKEN cDNA 1700124K17 gene
1451335_at	Plac8	6.03289	2.91819	2.06734	3.0639e-13	placenta-specific 8
1419080_at	Gdnf	2.22374	1.07767	2.06348	1.67398e-09	glial cell line derived neurotrophic factor
1428800_a_at	Pus7l	2.10144	1.02181	2.05659	2.50852e-08	pseudouridylate synthase 7 homolog (S. cerevisiae)-like
1416016_at	Tap1	8.02571	3.90662	2.05439	2.67197e-13	transporter 1, ATP-binding cassette, sub-family B (MDR/TAP)
1460218_at	Cd52	2.57366	1.25278	2.05436	3.75977e-13	CD52 antigen
1426926_at	Plcg2	2.05186	1.00145	2.04889	4.70487e-11	phospholipase C, gamma 2
1419132_at	Tlr2	2.75102	1.34275	2.04879	4.79095e-13	toll-like receptor 2
1452406_x_at	Erdr1	2.22709	1.0871	2.04864	7.50336e-12	erythroid differentiation regulator 1
1421074_at	Cyp7b1	3.25015	1.59203	2.04151	4.31369e-11	cytochrome P450, family 7, subfamily b, polypeptide 1
1425193_at	2010106G01Rik	2.71281	1.3337	2.03405	7.43528e-07	RIKEN cDNA 2010106G01 gene
1419598_at	Ms4a6d	11.1397	5.47808	2.03351	1.1424e-12	membrane-spanning 4-domains, subfamily A, member 6D
1417190_at	Nampt	3.61951	1.78039	2.03299	1.39717e-07	nicotinamide phosphoribosyltransferase
1451596_a_at	Sphk1	3.22312	1.59164	2.02503	6.09172e-12	sphingosine kinase 1
1420361_at	Slc11a1	2.30973	1.14066	2.0249	2.86363e-12	solute carrier family 11 (proton-coupled divalent metal ion transporters), member 1
1421266_s_at	Nfkbib	2.59526	1.28441	2.02059	3.62047e-08	nuclear factor of kappa light polypeptide gene enhancer in B-cells inhibitor, beta
1444177_at	EG626058	8.64674	4.28023	2.02016	8.08822e-05	PREDICTED: Mus musculus predicted gene, EG626058 (EG626058), mRNA
1434075_at	BC030336	3.04137	1.50706	2.01809	1.8095e-06	cDNA sequence BC030336
1449277_at	Ccl19	3.68182	1.82729	2.0149	8.25323e-10	chemokine (C-C motif) ligand 19
1417719_at	Sap30	2.41052	1.19754	2.01289	3.77169e-13	sin3 associated polypeptide
1427747_a_at	Lcn2	4.96421	2.46857	2.01097	1.56427e-16	lipocalin 2
1452598_at	Gins1	2.38517	1.1892	2.00569	2.44423e-08	GINS complex subunit 1 (Psf1 homolog)
1425750_a_at	Jak3	2.19823	1.09601	2.00567	1.88112e-08	Janus kinase 3
1458889_at	Evl	2.05058	1.02252	2.00542	2.81607e-06	Ena-vasodilator stimulated phosphoprotein
1458113_at	9530019H20Rik	3.35604	1.67507	2.00352	1.98534e-06	RIKEN cDNA 9530019H20 gene
1422506_a_at	Cstb	2.34172	1.16916	2.0029	8.66197e-17	cystatin B
