# Supplementary material for: Transcriptional analysis of immune-related gene expression in p53-deficient mice with increased susceptibility to influenza A virus infection
Source: BMC Med Genomics. 2015 Aug 18;8:52. doi: 10.1186/s12920-015-0127-8 (PMC4539693; doi:10.1186/s12920-015-0127-8)
Supplement: Additional file 3: Table S3. — List of genes expressed 3 and 6 dpi in p53KO mice with an expression significantly higher than in p53 WT mice. (XLS 324 kb) [file 12920_2015_127_MOESM3_ESM.xls]

## Sheet: Sheet2
Table S3 List of genes expressed 3 and 6 dpi in p53KO mice with an expression significantly higher than in p53 WT mice
Day 3 post-infection
Probe set ID	Gene symbol	Fold change (WT)	Fold change (KO)	Fold change ratio (WT/KO)	Bonferroni-corrected p value	Gene description
1449965_at	Mcpt8	0.351582	1274.3	3624.47	3.8426e-08	mast cell protease 8
1417390_at	Gpn1	0.0407481	101.392	2488.27	7.97068e-09	GPN-loop GTPase 1
1428903_at	Dem1	0.0284819	45.7622	1606.71	8.50154e-09	defects in morphology 1 homolog (S. cerevisiae)
1449123_at	Itih3	0.00695465	3.90464	561.444	1.37951e-06	inter-alpha trypsin inhibitor, heavy chain 3
1438269_at	Zbtb38	0.00654322	2.9319	448.083	1.40494e-07	zinc finger and BTB domain containing 38
1418048_at	1110059G10Rik	0.00349385	1.17608	336.613	2.61559e-07	RIKEN cDNA 1110059G10 gene
1426817_at	Mki67	0.00180617	0.400275	221.615	1.28518e-05	antigen identified by monoclonal antibody Ki 67
1426813_at	Ltv1	0.223358	44.9163	201.096	5.64058e-11	LTV1 homolog (S. cerevisiae)
1415957_a_at	Rrp1	0.00805079	1.4115	175.324	1.77309e-06	ribosomal RNA processing 1 homolog (S. cerevisiae)
1425902_a_at	Nfkb2	0.222739	38.4034	172.414	1.21124e-07	nuclear factor of kappa light polypeptide gene enhancer in B-cells 2, p49/p100
1425497_a_at	Prpf4b	0.00918824	1.44302	157.051	0.000274092	PRP4 pre-mRNA processing factor 4 homolog B (yeast)
1428736_at	Gramd3	0.140306	20.4442	145.711	3.27383e-07	GRAM domain containing 3
1419251_at	Eps15	0.476233	66.4427	139.517	1.08799e-12	epidermal growth factor receptor pathway substrate 15
1432781_at	Intu	0.00497479	0.692449	139.192	0.00110121	inturned planar cell polarity effector homolog (Drosophila)
1433481_at	Fkbp14	0.011191	1.38937	124.151	1.02564e-08	FK506 binding protein 14
1425747_at	Dock5	0.0311615	3.60219	115.597	2.47996e-06	dedicator of cytokinesis 5
1426186_a_at	Fgf5	0.185034	21.2739	114.973	2.25675e-09	fibroblast growth factor 5
1453502_at	2210408I21Rik	0.231208	22.9313	99.1804	9.31658e-07	RIKEN cDNA 2210408I21 gene
1422018_at	Hivep2	0.0327766	3.04807	92.9952	7.33449e-07	human immunodeficiency virus type I enhancer binding protein 2
1437588_at	Pou4f2	0.0678379	5.60882	82.6797	6.75651e-07	POU domain, class 4, transcription factor 2
1449005_at	Slc16a3	0.0281936	2.14897	76.2218	6.5267e-06	solute carrier family 16 (monocarboxylic acid transporters), member 3
1422454_at	Krt13	0.1482	11.0095	74.288	1.50311e-06	keratin 13
1418813_at	Serpina5	0.290635	20.1756	69.419	9.06372e-06	serine (or cysteine) peptidase inhibitor, clade A, member 5
1419350_at	Hook2	0.0132122	0.912422	69.0591	5.39639e-06	hook homolog 2 (Drosophila)
1439137_at	Slc4a9	0.061452	3.96492	64.5207	1.70062e-08	solute carrier family 4, sodium bicarbonate cotransporter, member 9
1433730_at	Elmod2	0.0430592	2.68381	62.3283	6.39534e-05	ELMO domain containing 2
1417591_at	Ptges2	0.2528	15.1388	59.8845	2.27616e-11	prostaglandin E synthase 2
1423296_at	Psmd8	0.0170188	0.988216	58.066	1.75556e-09	proteasome (prosome, macropain) 26S subunit, non-ATPase, 8
1450885_at	Dffa	0.0447247	2.56466	57.3433	6.10562e-07	DNA fragmentation factor, alpha subunit
1425592_at	Tnpo2	0.0491592	2.47257	50.2971	2.55553e-06	transportin 2 (importin 3, karyopherin beta 2b)
1450807_at	Ltb4r2	0.0881724	4.32494	49.051	2.08538e-05	leukotriene B4 receptor 2
1449739_at	Ptdss1	0.216206	9.89695	45.7756	3.82213e-07	Phosphatidylserine synthase 1, mRNA (cDNA clone MGC:5814 IMAGE:3501141)
1418936_at	Maff	0.0893257	4.08264	45.7051	3.29094e-05	v-maf musculoaponeurotic fibrosarcoma oncogene family, protein F (avian)
1429555_at	Cldnd1	0.0762914	3.29607	43.2036	1.33386e-09	claudin domain containing 1
1457448_at	Pnpla1	0.0875119	3.74297	42.7709	1.99293e-08	patatin-like phospholipase domain containing 1
1455508_at	A530082C11Rik	0.149769	6.25428	41.7596	4.47769e-08	RIKEN cDNA A530082C11 gene
1417192_at	Tomm70a	0.0620688	2.54696	41.0344	5.31769e-07	translocase of outer mitochondrial membrane 70 homolog A (yeast)
1436887_x_at	Grwd1	0.130252	5.30751	40.7481	1.32813e-10	glutamate-rich WD repeat containing 1
1427262_at	Xist	0.462036	17.6322	38.1619	2.17452e-13	inactive X specific transcripts
1430588_at	Mro	0.0167578	0.636235	37.9664	2.69836e-06	maestro
1423571_at	S1pr1	0.105356	3.64041	34.5533	1.90241e-09	sphingosine-1-phosphate receptor 1
1456355_s_at	Srrd	0.0307629	1.05937	34.4365	8.73375e-06	SRR1 domain containing
1436741_at	Obox5	0.15982	5.40476	33.8178	0.000146957	oocyte specific homeobox 5
1427417_at	Scml4	0.0400733	1.30496	32.5643	3.38104e-06	sex comb on midleg-like 4 (Drosophila)
1449166_at	S100a14	0.304433	9.72107	31.9317	1.20111e-10	S100 calcium binding protein A14
1450246_at	Fut2	0.0384343	1.21982	31.7377	1.45061e-07	fucosyltransferase 2
1460348_at	Mad2l2	0.150777	4.56639	30.2857	2.48971e-08	MAD2 mitotic arrest deficient-like 2 (yeast)
1418648_at	Egln3	0.0867903	2.53703	29.2317	1.35893e-08	EGL nine homolog 3 (C. elegans)
1453844_at	Chit1	0.044083	1.27129	28.8385	4.57099e-08	chitinase 1 (chitotriosidase)
1448120_at	Gdf9	0.159536	4.54443	28.4853	7.80799e-08	growth differentiation factor 9
1427715_a_at	Nt5c1b	0.178677	5.08277	28.4467	4.32271e-09	5'-nucleotidase, cytosolic IB
1425160_at	AF067063	0.385296	10.7935	28.0137	4.39797e-09	cDNA sequence AF067063
1425297_at	Zfp825	0.00873012	0.24031	27.5265	4.6566e-05	zinc finger protein 825
1418954_at	Camkk1	0.0513532	1.36047	26.4925	1.56717e-08	calcium/calmodulin-dependent protein kinase kinase 1, alpha
1427293_a_at	Auts2	0.152177	3.95157	25.967	4.03562e-07	autism susceptibility candidate 2
1416972_at	Nhp2l1	0.157888	4.08545	25.8756	2.72209e-06	NHP2 non-histone chromosome protein 2-like 1 (S. cerevisiae)
1416705_at	Rpe	0.0811677	2.09614	25.8248	1.69785e-08	ribulose-5-phosphate-3-epimerase
1425097_a_at	Zfp106	0.477454	12.2828	25.7255	2.88919e-08	zinc finger protein 106
1429567_at	Rassf10	0.383266	9.52715	24.8578	1.82825e-07	Ras association (RalGDS/AF-6) domain family (N-terminal) member 10
1429370_a_at	Psmd11	0.172885	3.95275	22.8635	5.98694e-08	proteasome (prosome, macropain) 26S subunit, non-ATPase, 11
1451330_a_at	Inpp5b	0.220039	4.97905	22.628	4.50422e-08	inositol polyphosphate-5-phosphatase B
1451328_at	Pcnxl3	0.0726156	1.63034	22.4516	2.79331e-08	pecanex-like 3 (Drosophila)
1435241_at	Heatr5a	0.257691	5.7737	22.4055	1.40882e-09	HEAT repeat containing 5A
1422738_at	Ddr2	0.0408571	0.913349	22.3547	2.153e-07	discoidin domain receptor family, member 2
1424163_at	Rmnd5b	0.22544	4.90475	21.7563	4.64514e-08	required for meiotic nuclear division 5 homolog B (S. cerevisiae)
1423284_at	Mansc1	0.0633715	1.35813	21.4313	1.71751e-07	MANSC domain containing 1
1423674_at	Usp1	0.353555	7.54374	21.3368	8.57838e-08	ubiquitin specific peptidase 1
1449088_at	Fbp2	0.229393	4.5083	19.6532	3.10278e-07	fructose bisphosphatase 2
1447738_s_at	Ankrd13d	0.0580133	1.13277	19.5261	3.82495e-06	ankyrin repeat domain 13 family, member D
1449461_at	Rbp7	0.0565114	1.07897	19.093	3.20482e-08	retinol binding protein 7, cellular
1421879_at	Mtmr1	0.104163	1.94205	18.6444	3.66548e-07	myotubularin related protein 1
1420659_at	Slamf6	0.211082	3.91655	18.5547	1.54486e-08	SLAM family member 6
1421668_x_at	Speer3	0.074003	1.37109	18.5275	2.63046e-06	spermatogenesis associated glutamate (E)-rich protein 3
1419931_at	Abcb7	0.0986413	1.81744	18.4248	9.00102e-08	ATP-binding cassette, sub-family B (MDR/TAP), member 7, mRNA (cDNA clone IMAGE:5368040)
1452098_at	Chtf18	0.0785243	1.42703	18.1731	1.21737e-07	CTF18, chromosome transmission fidelity factor 18 homolog (S. cerevisiae)
1428915_at	Sirt5	0.0980856	1.76623	18.007	4.30469e-07	sirtuin 5 (silent mating type information regulation 2 homolog) 5 (S. cerevisiae)
1419029_at	Ero1l	0.146044	2.55381	17.4866	0.000215272	ERO1-like (S. cerevisiae)
1417756_a_at	Lsp1	0.415373	7.23863	17.4268	5.89298e-07	lymphocyte specific 1
1427893_a_at	Pmvk	0.409354	6.99653	17.0916	1.68119e-10	phosphomevalonate kinase
1416460_at	Miox	0.327722	5.57562	17.0132	7.87843e-09	myo-inositol oxygenase
1421759_a_at	Foxk1	0.359534	6.05096	16.83	3.16838e-06	forkhead box K1
1415682_at	Xpo7	0.250803	4.15732	16.576	2.07011e-06	exportin 7
1425613_at	Pcdha11	0.420794	6.8499	16.2785	8.99863e-07	protocadherin alpha 11
1428231_at	Cpsf6	0.316015	5.08106	16.0785	5.67199e-08	cleavage and polyadenylation specific factor 6
1422308_a_at	Lgals7	0.0813423	1.26787	15.5869	4.50115e-05	lectin, galactose binding, soluble 7
1420625_at	Gtf3c6	0.369147	5.75221	15.5824	5.96122e-09	general transcription factor IIIC, polypeptide 6, alpha
1432392_at	Kif2c	0.0295881	0.456112	15.4154	3.39376e-07	kinesin family member 2C
1418282_x_at	Serpina1b	0.246323	3.77907	15.3419	1.18987e-07	serine (or cysteine) preptidase inhibitor, clade A, member 1B
1422567_at	Fam129a	0.0534001	0.796888	14.923	1.83382e-07	family with sequence similarity 129, member A
1427505_a_at	Cradd	0.0672477	1.00004	14.871	0.005378	CASP2 and RIPK1 domain containing adaptor with death domain
1420797_at	Otog	0.392397	5.72583	14.5919	4.76853e-06	otogelin
1448122_at	Tcp1	0.234322	3.31104	14.1303	4.68326e-12	t-complex protein 1
1431095_a_at	Herc5	0.344913	4.79276	13.8956	1.50137e-07	hect domain and RLD 5
1420970_at	Adcy7	0.333413	4.58855	13.7624	4.38932e-07	adenylate cyclase 7
1419145_at	Smtnl1	0.449542	6.15457	13.6908	8.2032e-08	smoothelin-like 1
1421253_at	Nrap	0.404213	5.44004	13.4583	7.86675e-10	nebulin-related anchoring protein
1416181_at	Mesdc2	0.468167	6.30013	13.457	4.58214e-08	mesoderm development candidate 2
1423482_at	Uros	0.133665	1.79407	13.4222	2.80514e-07	uroporphyrinogen III synthase
1448996_at	Rom1	0.114572	1.53146	13.3668	4.44686e-07	rod outer segment membrane protein 1
1424086_at	Oaf	0.495502	6.55194	13.2228	1.13455e-09	OAF homolog (Drosophila)
1416996_at	Tbc1d8	0.106953	1.41368	13.2177	2.68147e-08	TBC1 domain family, member 8
1438817_at	Dna2	0.0402924	0.532507	13.2161	1.24168e-05	DNA replication helicase 2 homolog (yeast)
1449384_at	4931417E11Rik	0.256699	3.37095	13.1319	6.75518e-06	RIKEN cDNA 4931417E11 gene
1425211_at	Gatc	0.120349	1.57814	13.1131	4.07284e-08	glutamyl-tRNA(Gln) amidotransferase, subunit C homolog (bacterial)
1418113_at	Cyp2d10	0.0741555	0.967029	13.0406	1.08986e-05	cytochrome P450, family 2, subfamily d, polypeptide 10
1425423_at	Glis1	0.0648704	0.845319	13.0309	1.57076e-05	GLIS family zinc finger 1
1425753_a_at	Ung	0.42835	5.54714	12.95	3.30923e-06	uracil DNA glycosylase
1423949_at	Ube2z	0.136491	1.74485	12.7836	6.07493e-06	ubiquitin-conjugating enzyme E2Z (putative)
1435932_at	Hps6	0.479252	6.06434	12.6538	1.33186e-07	Hermansky-Pudlak syndrome 6
1415905_at	Reg1	0.144842	1.83255	12.652	1.00405e-08	regenerating islet-derived 1
1429852_at	Ccdc57	0.0477589	0.597234	12.5052	2.64997e-06	coiled-coil domain containing 57
1429115_at	2010003O02Rik	0.0622129	0.75619	12.1549	2.34146e-07	RIKEN cDNA 2010003O02 gene
1439630_x_at	Sbsn	0.236145	2.85657	12.0967	1.38706e-07	suprabasin
1416523_at	Rnase1	0.244772	2.95966	12.0915	2.20401e-08	ribonuclease, RNase A family, 1 (pancreatic)
1423747_a_at	Pdk1	0.0865426	1.0357	11.9675	1.33273e-08	pyruvate dehydrogenase kinase, isoenzyme 1
1417493_at	Bmi1	0.354732	4.20852	11.8639	2.52288e-09	Bmi1 polycomb ring finger oncogene
1427498_a_at	Spag5	0.353633	4.17741	11.8128	1.10449e-05	sperm associated antigen 5
1426412_at	Neurod1	0.329924	3.81619	11.5669	1.7002e-06	neurogenic differentiation 1
1419513_a_at	Ect2	0.116605	1.34607	11.5439	7.13266e-06	ect2 oncogene
1434050_at	Vps8	0.359308	4.08226	11.3615	6.77693e-08	vacuolar protein sorting 8 homolog (S. cerevisiae)
1416889_at	Tnni2	0.18532	2.10066	11.3353	2.86344e-09	troponin I, skeletal, fast 2
1435314_at	Tph2	0.420759	4.71767	11.2123	1.38396e-07	tryptophan hydroxylase 2
1428779_at	Zbtb41	0.441082	4.91537	11.1439	4.72054e-08	zinc finger and BTB domain containing 41 homolog
1429911_at	Mcph1	0.235431	2.59779	11.0342	1.89863e-08	microcephaly, primary autosomal recessive 1
1422724_at	Mak	0.225573	2.4772	10.9818	6.51476e-09	male germ cell-associated kinase
1443870_at	Abcc4	0.213734	2.33272	10.9141	4.44873e-09	ATP-binding cassette, sub-family C (CFTR/MRP), member 4
1429453_a_at	Mrpl55	0.395413	4.2774	10.8176	1.47476e-09	mitochondrial ribosomal protein L55
1426503_a_at	Rnf121	0.142817	1.53518	10.7492	3.98294e-06	ring finger protein 121
1426741_a_at	Fastkd2	0.4659	4.97812	10.685	3.98189e-08	FAST kinase domains 2
1448397_at	Gjb6	0.339461	3.62229	10.6707	1.0808e-08	gap junction protein, beta 6
1435530_at	Camsap1	0.17181	1.82047	10.5958	2.2948e-07	calmodulin regulated spectrin-associated protein 1
1423179_at	Kcnb1	0.419805	4.43891	10.5738	1.15505e-10	potassium voltage gated channel, Shab-related subfamily, member 1
1448655_at	Lrp1	0.271229	2.85295	10.5186	1.29164e-06	low density lipoprotein receptor-related protein 1
1424162_at	Trim29	0.181145	1.89871	10.4817	1.21079e-06	tripartite motif-containing 29
1415920_at	Cstf2t	0.045301	0.46068	10.1693	8.57447e-07	cleavage stimulation factor, 3' pre-RNA subunit 2, tau
1418413_at	Cav3	0.447913	4.50071	10.0482	2.07569e-07	caveolin 3
1432510_at	4930512M02Rik	0.146451	1.47143	10.0472	1.51925e-07	RIKEN cDNA 4930512M02 gene
1422720_at	Isl1	0.295888	2.93735	9.92727	2.77556e-06	ISL1 transcription factor, LIM/homeodomain
1436017_at	Aars2	0.357306	3.54613	9.92465	7.77067e-06	alanyl-tRNA synthetase 2, mitochondrial (putative)
1416208_at	Usp14	0.172012	1.7	9.88305	0.000104829	ubiquitin specific peptidase 14
1420693_at	Myom1	0.286039	2.81982	9.85816	5.55381e-10	myomesin 1
1430916_at	Fancd2	0.0758778	0.738627	9.73443	0.000106331	Fanconi anemia, complementation group D2
1435442_at	Wdsof1	0.336294	3.23273	9.61282	9.77564e-10	WD repeats and SOF domain containing 1
1429709_at	Pmpcb	0.0651473	0.620425	9.52341	4.41271e-08	peptidase (mitochondrial processing) beta
1435469_at	Qsox2	0.382545	3.61293	9.44446	1.90236e-08	quiescin Q6 sulfhydryl oxidase 2
1417403_at	Elovl6	0.1534	1.44045	9.39018	3.0648e-07	ELOVL family member 6, elongation of long chain fatty acids (yeast)
1426619_at	Aim2	0.103827	0.972424	9.36577	2.91585e-05	absent in melanoma 2
1427002_s_at	Arsg	0.0930653	0.860001	9.24083	9.4641e-06	arylsulfatase G
1416351_at	Map2k1	0.498284	4.58908	9.20976	9.76719e-09	mitogen-activated protein kinase kinase 1
1427971_at	Cdc73	0.195783	1.7866	9.12543	1.89636e-05	cell division cycle 73, Paf1/RNA polymerase II complex component, homolog (S. cerevisiae)
1433669_at	Akap8	0.235893	2.11592	8.96981	7.92924e-06	A kinase (PRKA) anchor protein 8
1417307_at	Dmd	0.0902489	0.808196	8.95519	1.95214e-05	dystrophin, muscular dystrophy
1422082_a_at	Nfya	0.0763729	0.682601	8.93774	0.000198607	nuclear transcription factor-Y alpha
1424353_at	Lrpprc	0.0810663	0.712969	8.79488	2.3185e-05	leucine-rich PPR-motif containing
1429994_s_at	Cyp2c65	0.166806	1.46426	8.77823	4.87757e-06	cytochrome P450, family 2, subfamily c, polypeptide 65
1419832_s_at	Acpp	0.435355	3.82007	8.77461	6.56182e-08	acid phosphatase, prostate
1454787_at	Zdhhc9	0.146908	1.26469	8.60875	1.35747e-06	zinc finger, DHHC domain containing 9
1423696_a_at	Psmd6	0.448425	3.74716	8.35628	2.78263e-08	proteasome (prosome, macropain) 26S subunit, non-ATPase, 6
1416544_at	Ezh2	0.215654	1.79134	8.30658	5.26175e-08	enhancer of zeste homolog 2 (Drosophila)
1418375_at	Mbd6	0.32025	2.5976	8.11118	3.20437e-07	methyl-CpG binding domain protein 6
1448239_at	Hmox1	0.180831	1.4632	8.0915	7.66423e-09	heme oxygenase (decycling) 1
1416988_at	Msh2	0.132794	1.07104	8.06536	0.00115122	mutS homolog 2 (E. coli)
1449969_at	Tmod4	0.232892	1.81418	7.7898	5.12366e-07	tropomodulin 4
1432001_at	Zmynd17	0.385381	3.00096	7.78699	1.58424e-07	zinc finger, MYND domain containing 17
1427213_at	Pfkfb1	0.231492	1.79763	7.76544	6.22693e-07	6-phosphofructo-2-kinase/fructose-2,6-biphosphatase 1
1453692_at	4930581F22Rik	0.212037	1.64135	7.7409	1.45751e-07	RIKEN cDNA 4930581F22 gene
1433430_s_at	Cdc23	0.247718	1.91561	7.73302	1.05342e-08	CDC23 (cell division cycle 23, yeast, homolog)
1417335_at	Sult2b1	0.193797	1.49762	7.72775	1.21496e-05	sulfotransferase family, cytosolic, 2B, member 1
1421369_a_at	Mab21l1	0.491474	3.79768	7.72712	2.56789e-07	mab-21-like 1 (C. elegans)
1416406_at	Pea15a	0.406077	3.11141	7.66212	2.38968e-09	phosphoprotein enriched in astrocytes 15A
1425109_at	Slc44a3	0.172826	1.30927	7.57561	1.10226e-08	solute carrier family 44, member 3
1415813_at	Api5	0.182038	1.37813	7.57054	1.48848e-05	apoptosis inhibitor 5
1436652_at	5830418K08Rik	0.480164	3.62213	7.54353	4.46088e-06	RIKEN cDNA 5830418K08 gene
1419617_at	Kcnn1	0.456963	3.44058	7.52923	4.8529e-08	potassium intermediate/small conductance calcium-activated channel, subfamily N, member 1
1417860_a_at	Spon2	0.32464	2.43827	7.5107	7.83781e-15	spondin 2, extracellular matrix protein
1435641_at	Mgat4a	0.275044	2.0568	7.47807	2.7562e-06	mannoside acetylglucosaminyltransferase 4, isoenzyme A
1419290_at	Mettl6	0.21205	1.56919	7.40013	2.69413e-07	methyltransferase like 6
1417261_at	Mbtd1	0.25183	1.85475	7.36507	1.7138e-07	mbt domain containing 1
1449342_at	Ptplb	0.273995	2.00348	7.31209	5.08007e-07	protein tyrosine phosphatase-like (proline instead of catalytic arginine), member b
1419478_at	Sectm1b	0.252912	1.8213	7.20133	1.08817e-07	secreted and transmembrane 1B
1423078_a_at	Sc4mol	0.353059	2.51488	7.12311	4.84488e-12	sterol-C4-methyl oxidase-like
1425076_at	Dnajc18	0.259919	1.82744	7.03082	1.54817e-08	DnaJ (Hsp40) homolog, subfamily C, member 18
1437628_s_at	Rhoa	0.11834	0.829567	7.01001	9.46889e-06	ras homolog gene family, member A
1427277_at	Six1	0.0453131	0.317627	7.00959	7.94528e-05	sine oculis-related homeobox 1 homolog (Drosophila)
1424950_at	Sox9	0.418383	2.92802	6.99841	6.58805e-08	SRY-box containing gene 9
1415934_at	Cops8	0.27991	1.9561	6.9883	5.41881e-12	COP9 (constitutive photomorphogenic) homolog, subunit 8 (Arabidopsis thaliana)
1450929_at	Zfp57	0.235399	1.64236	6.97694	1.84718e-08	zinc finger protein 57
1416570_s_at	Gfm1	0.438278	3.05752	6.9762	5.0051e-08	G elongation factor, mitochondrial 1
1420767_at	1700019G17Rik	0.351298	2.44156	6.95013	8.46276e-07	RIKEN cDNA 1700019G17 gene
1424256_at	Rdh12	0.140427	0.973494	6.93238	2.17796e-11	retinol dehydrogenase 12
1416921_x_at	Aldoa	0.334736	2.29763	6.86401	8.10171e-14	aldolase A, fructose-bisphosphate
1428592_s_at	Usp38	0.285895	1.9606	6.85775	1.52015e-06	ubiquitin specific peptidase 38
1460214_at	Pcp4	0.230611	1.58135	6.85721	3.35635e-10	Purkinje cell protein 4
1449398_at	Rpl3l	0.25732	1.74711	6.78964	2.5775e-10	ribosomal protein L3-like
1452707_at	Klhl30	0.224063	1.52118	6.78908	7.17018e-08	kelch-like 30 (Drosophila)
1452227_at	2310045A20Rik	0.310348	2.09954	6.76513	1.44909e-08	RIKEN cDNA 2310045A20 gene
1420719_at	Tex15	0.250932	1.68824	6.72786	7.33057e-07	testis expressed gene 15
1418158_at	Trp63	0.146051	0.965571	6.61119	4.0618e-06	transformation related protein 63
1421909_at	Tcf20	0.10892	0.714882	6.56339	0.000284327	transcription factor 20
1452984_at	LOC100044842	0.32184	2.10966	6.55498	1.6918e-07	similar to cyclin fold protein 1
1448386_a_at	Wap	0.110418	0.720447	6.52471	0.000168467	whey acidic protein
1420329_at	4930455C21Rik	0.118032	0.770044	6.52403	1.00422e-06	RIKEN cDNA 4930455C21 gene
1425852_at	A230107C01Rik	0.159951	1.04221	6.51579	5.28944e-09	RIKEN cDNA A230107C01 gene
1422605_at	Ppp1r1a	0.376383	2.44919	6.50719	7.44019e-09	protein phosphatase 1, regulatory (inhibitor) subunit 1A
1424306_at	Elovl4	0.136852	0.883035	6.4525	3.09205e-09	elongation of very long chain fatty acids (FEN1/Elo2, SUR4/Elo3, yeast)-like 4
1419434_at	Slc2a10	0.0392068	0.252821	6.44839	0.00266404	solute carrier family 2 (facilitated glucose transporter), member 10
1442514_a_at	Ell3	0.044315	0.281735	6.35755	1.65542e-05	elongation factor RNA polymerase II-like 3
1420758_at	5830411J07Rik	0.32695	2.06467	6.31495	1.43156e-05	RIKEN cDNA 5830411J07 gene
1452766_at	Tppp	0.204683	1.28853	6.29523	9.10542e-07	tubulin polymerization promoting protein
1457002_at	Zfp408	0.384204	2.41533	6.28657	8.90627e-07	zinc finger protein 408
1429650_at	Stk40	0.356692	2.23927	6.2779	1.73066e-09	serine/threonine kinase 40
1429916_at	9530077C05Rik	0.379748	2.35258	6.1951	5.06791e-07	RIKEN cDNA 9530077C05 gene
1424020_at	Arl6ip6	0.246399	1.52461	6.18759	8.05417e-08	ADP-ribosylation factor-like 6 interacting protein 6
1422641_at	Dok5	0.134658	0.832407	6.18166	1.76297e-05	docking protein 5
1420419_a_at	Otof	0.306528	1.8942	6.17953	4.63122e-07	otoferlin
1435526_at	Tor1aip2	0.4055	2.48067	6.11756	8.55665e-07	torsin A interacting protein 2
1426607_at	EG633640	0.22471	1.3709	6.10077	4.2907e-08	predicted gene, EG633640
1431284_a_at	Spns1	0.113214	0.688799	6.08404	4.30859e-06	spinster homolog 1 (Drosophila)
1450004_at	Tslp	0.361953	2.19965	6.07717	6.21366e-07	thymic stromal lymphopoietin
1420760_s_at	Ndrg1	0.364746	2.20346	6.04109	5.80488e-09	N-myc downstream regulated gene 1
1431043_at	Kbtbd5	0.485675	2.91849	6.00913	5.04712e-07	kelch repeat and BTB (POZ) domain containing 5
1432444_a_at	Eapp	0.255527	1.52968	5.98636	2.28888e-09	E2F-associated phosphoprotein
1440182_at	Fzd10	0.180922	1.0581	5.84837	6.70241e-07	frizzled homolog 10 (Drosophila)
1421739_a_at	Matk	0.171901	1.00318	5.83581	0.00101238	megakaryocyte-associated tyrosine kinase
1419542_at	Dazl	0.315175	1.83927	5.83569	9.07698e-07	deleted in azoospermia-like
1432261_at	2310039D24Rik	0.137663	0.801499	5.82218	1.89144e-07	RIKEN cDNA 2310039D24 gene
1443043_at	Otop2	0.366487	2.12695	5.80361	1.76726e-08	otopetrin 2
1417089_a_at	Ckmt1	0.290668	1.68429	5.79456	1.05562e-11	creatine kinase, mitochondrial 1, ubiquitous
1449472_at	Gpr12	0.105726	0.611684	5.78554	3.60007e-06	G-protein coupled receptor 12
1419312_at	Atp2a1	0.237826	1.36713	5.74842	1.20416e-08	ATPase, Ca++ transporting, cardiac muscle, fast twitch 1
1420342_at	Gdap10	0.486436	2.79214	5.73999	3.51671e-07	ganglioside-induced differentiation-associated-protein 10
1428781_at	Dmkn	0.252757	1.44892	5.73246	1.13286e-11	dermokine
1429757_at	1700094C09Rik	0.131059	0.750954	5.7299	0.000244059	RIKEN cDNA 1700094C09 gene
1422184_a_at	Ak1	0.271178	1.54783	5.70781	1.94597e-09	adenylate kinase 1
1432282_a_at	Tlcd2	0.259117	1.47661	5.69862	1.39357e-07	TLC domain containing 2
1433649_at	Aof1	0.437854	2.48448	5.6742	1.29235e-07	amine oxidase, flavin containing 1
1419082_at	Serpinb2	0.288756	1.63802	5.67268	1.41932e-06	serine (or cysteine) peptidase inhibitor, clade B, member 2
1426544_a_at	Ttc14	0.176761	1.00226	5.67014	9.41329e-07	tetratricopeptide repeat domain 14
1420730_a_at	Tcp11	0.202772	1.14762	5.65965	9.77788e-08	t-complex protein 11
1422051_a_at	Gabbr1	0.359572	2.02898	5.64276	9.16066e-05	gamma-aminobutyric acid (GABA) B receptor, 1
1422220_at	Pou1f1	0.467635	2.63265	5.62972	2.62446e-07	POU domain, class 1, transcription factor 1 (Pit1, growth hormone factor 1)
1421784_a_at	Efna4	0.390651	2.1908	5.60806	3.20114e-08	ephrin A4
1415717_at	Rnf220	0.392993	2.18093	5.54955	2.7102e-06	ring finger protein 220
1441967_at	Pddc1	0.19801	1.09823	5.54635	7.32366e-08	Parkinson disease 7 domain containing 1
1440102_at	Slc36a3	0.465571	2.58092	5.54356	3.65724e-08	solute carrier family 36 (proton/amino acid symporter), member 3
1434710_at	Dhx29	0.146659	0.810923	5.52929	9.74299e-06	DEAH (Asp-Glu-Ala-His) box polypeptide 29
1430522_a_at	Vamp5	0.200878	1.1068	5.50982	1.15501e-07	vesicle-associated membrane protein 5
1416222_at	Nsdhl	0.396819	2.18494	5.50613	1.3733e-07	NAD(P) dependent steroid dehydrogenase-like
1419738_a_at	Tpm2	0.229097	1.25861	5.49378	5.73898e-08	tropomyosin 2, beta
1449937_at	Pp11r	0.15943	0.873502	5.4789	7.21393e-07	placental protein 11 related
1417942_at	Lypd3	0.173963	0.948848	5.4543	7.86476e-08	Ly6/Plaur domain containing 3
1433482_a_at	Fubp1	0.412203	2.22816	5.40548	2.06086e-09	far upstream element (FUSE) binding protein 1
1424547_at	Car10	0.456706	2.45981	5.38597	5.73233e-06	carbonic anhydrase 10
1439969_at	4930500O05Rik	0.490246	2.63514	5.37514	3.85471e-09	RIKEN cDNA 4930500O05 gene
1419212_at	Icosl	0.22035	1.17701	5.34154	6.9496e-07	icos ligand
1460174_at	Dexi	0.197492	1.04434	5.28799	8.59134e-07	dexamethasone-induced transcript
1419414_at	Gng13	0.34732	1.82985	5.26848	1.80315e-07	guanine nucleotide binding protein (G protein), gamma 13
1440413_at	A830006F12Rik	0.343099	1.8062	5.26438	7.33987e-06	RIKEN cDNA A830006F12 gene
1436544_at	Atp10d	0.401089	2.10396	5.24562	2.63931e-10	ATPase, class V, type 10D
1434722_at	Ampd1	0.196607	1.0311	5.24448	5.88077e-09	adenosine monophosphate deaminase 1 (isoform M)
1425957_x_at	1700021K02Rik	0.448256	2.33565	5.21051	4.24262e-06	RIKEN cDNA 1700021K02 gene
1449916_at	Pbx4	0.111547	0.58049	5.20401	0.240998	pre-B-cell leukemia homeobox 4
1424128_x_at	Aurkb	0.422306	2.18716	5.1791	5.92047e-09	aurora kinase B
1426784_at	Trim47	0.200934	1.03549	5.15339	1.49966e-05	tripartite motif-containing 47
1424113_at	Lamb1-1	0.202022	1.03523	5.12435	1.40616e-07	laminin B1 subunit 1
1451448_a_at	1110005A03Rik	0.253798	1.28242	5.05292	5.1806e-08	RIKEN cDNA 1110005A03 gene
1421904_at	Tgs1	0.445596	2.21655	4.97435	5.33115e-09	trimethylguanosine synthase homolog (S. cerevisiae)
1418988_at	Pex7	0.360062	1.77954	4.94231	4.04271e-07	peroxisomal biogenesis factor 7
1422749_at	Ly6g6c	0.138761	0.685235	4.93824	2.72311e-08	lymphocyte antigen 6 complex, locus G6C
1422284_at	Nkx2-9	0.162365	0.801578	4.93688	4.42309e-06	NK2 transcription factor related, locus 9 (Drosophila)
1444801_at	2900041M22Rik	0.222487	1.08625	4.88231	2.59087e-06	RIKEN cDNA 2900041M22 gene
1433441_at	Fbxl5	0.259697	1.24899	4.80942	1.23982e-05	F-box and leucine-rich repeat protein 5
1420235_at	Bphl	0.105893	0.508696	4.80385	4.22276e-06	biphenyl hydrolase-like (serine hydrolase, breast epithelial mucin-associated antigen)
1446820_at	Zfp182	0.300463	1.43969	4.79156	8.45481e-06	zinc finger protein 182
1422073_a_at	Celsr2	0.119287	0.570383	4.7816	1.14462e-06	cadherin, EGF LAG seven-pass G-type receptor 2 (flamingo homolog, Drosophila)
1422239_at	Hoxd13	0.436041	2.08054	4.77144	5.93379e-06	homeo box D13
1419325_at	Nmu	0.306766	1.46084	4.76205	3.01728e-06	neuromedin U
1440537_at	Kcnv2	0.260697	1.23816	4.74942	4.05936e-09	potassium channel, subfamily V, member 2
1415810_at	Uhrf1	0.37593	1.77965	4.734	1.35687e-07	ubiquitin-like, containing PHD and RING finger domains, 1
1421296_at	Tnfrsf10b	0.460826	2.17821	4.72674	1.97353e-06	tumor necrosis factor receptor superfamily, member 10b
1454996_at	Hsdl1	0.135577	0.640666	4.72548	4.90064e-08	hydroxysteroid dehydrogenase like 1
1449309_at	Cyp8b1	0.156295	0.731756	4.6819	4.6906e-07	cytochrome P450, family 8, subfamily b, polypeptide 1
1428327_at	Trak1	0.240876	1.12712	4.67926	4.52623e-09	trafficking protein, kinesin binding 1
1449016_at	Zp2	0.323601	1.5035	4.64617	7.62703e-08	zona pellucida glycoprotein 2
1432453_a_at	Ms4a10	0.487983	2.26016	4.63164	3.92312e-07	membrane-spanning 4-domains, subfamily A, member 10
1424760_a_at	Smyd2	0.460483	2.12543	4.61566	2.62935e-10	SET and MYND domain containing 2
1416869_x_at	Lime1	0.302048	1.38815	4.59579	1.56813e-09	Lck interacting transmembrane adaptor 1
1415935_at	Smoc2	0.394163	1.81105	4.59468	0.000217157	SPARC related modular calcium binding 2
1420526_at	Dcbld2	0.246489	1.12862	4.57877	4.9901e-08	discoidin, CUB and LCCL domain containing 2
1420600_at	Tpo	0.213442	0.973493	4.56093	1.95729e-07	thyroid peroxidase
1426939_at	Tsr2	0.310667	1.39338	4.48511	2.2781e-05	TSR2, 20S rRNA accumulation, homolog (S. cerevisiae)
1421089_a_at	2610028A01Rik	0.456485	2.02858	4.44391	6.54057e-09	RIKEN cDNA 2610028A01 gene
1448942_at	Gng11	0.244521	1.08412	4.43362	1.44354e-07	guanine nucleotide binding protein (G protein), gamma 11
1428183_at	Ankrd23	0.277892	1.22734	4.41661	2.61484e-06	ankyrin repeat domain 23
1416587_a_at	Xrcc1	0.277045	1.21794	4.39618	3.9779e-09	X-ray repair complementing defective repair in Chinese hamster cells 1
1433692_at	Nat10	0.441577	1.94081	4.39518	2.21084e-07	N-acetyltransferase 10
1428095_a_at	C2cd2l	0.238096	1.04048	4.37001	3.39831e-09	C2 calcium-dependent domain containing 2-like
1415800_at	Gja1	0.395413	1.72044	4.35099	2.50783e-15	gap junction protein, alpha 1
1434650_at	Pogz	0.139837	0.602412	4.30795	0.00242464	pogo transposable element with ZNF domain
1448274_at	C1qbp	0.468388	2.00474	4.28007	6.15162e-10	complement component 1, q subcomponent binding protein
1424918_at	Tbc1d19	0.349942	1.48752	4.25076	2.02836e-07	TBC1 domain family, member 19
1417478_a_at	Ppp2r3c	0.400435	1.70152	4.24916	6.72014e-08	protein phosphatase 2, regulatory subunit B'', gamma
1418209_a_at	Pfn2	0.218596	0.924463	4.2291	4.02312e-09	profilin 2
1417732_at	Anxa8	0.489303	2.06732	4.22503	2.552e-09	annexin A8
1444438_at	Cib3	0.493665	2.08526	4.22405	1.16952e-07	calcium and integrin binding family member 3
1417826_at	Akr1e1	0.392305	1.65324	4.21416	0.000208881	aldo-keto reductase family 1, member E1
1449234_at	Car15	0.269338	1.12919	4.19245	2.00218e-06	carbonic anhydrase 15
1427384_at	Chd6	0.146166	0.611291	4.18217	3.45113e-07	chromodomain helicase DNA binding protein 6
1423062_at	Igfbp3	0.326347	1.3585	4.16274	4.74195e-09	insulin-like growth factor binding protein 3
1421118_a_at	Gpr56	0.41066	1.70886	4.16125	1.11274e-07	G protein-coupled receptor 56
1450972_at	3110040N11Rik	0.240228	0.998187	4.15516	2.56988e-08	RIKEN cDNA 3110040N11 gene
1439807_at	Tmem74	0.174812	0.724908	4.14678	0.000363186	transmembrane protein 74
1429328_at	Nsfl1c	0.422158	1.73064	4.09951	9.01095e-12	NSFL1 (p97) cofactor (p47)
1421309_at	Mgmt	0.209802	0.859667	4.09751	4.39872e-06	O-6-methylguanine-DNA methyltransferase
1430848_a_at	2410017P07Rik	0.346912	1.41574	4.08096	3.58159e-07	RIKEN cDNA 2410017P07 gene
1430675_at	2900055J20Rik	0.476226	1.94317	4.08035	1.89346e-07	RIKEN cDNA 2900055J20 gene
1454906_at	Rarb	0.37672	1.5299	4.0611	5.27845e-06	retinoic acid receptor, beta
1421938_at	Serhl	0.284492	1.14348	4.01936	8.85456e-08	serine hydrolase-like
1419330_a_at	Gpa33	0.245342	0.984275	4.01184	1.61111e-06	glycoprotein A33 (transmembrane)
1435123_at	Efr3b	0.139178	0.557155	4.00318	0.28381	EFR3 homolog B (S. cerevisiae)
1459336_at	Gucy1a2	0.492526	1.97058	4.00098	4.3503e-06	Guanylate cyclase 1, soluble, alpha 2 (Gucy1a2), mRNA
1434139_at	Parp11	0.184375	0.7375	3.99999	2.40299e-05	poly (ADP-ribose) polymerase family, member 11
1449013_at	Eef2k	0.0309063	0.123589	3.99882	0.000227677	eukaryotic elongation factor-2 kinase
1419232_a_at	Apoa1	0.167388	0.667154	3.98568	2.45226e-05	apolipoprotein A-I
1418777_at	Ccl25	0.273129	1.08754	3.98179	8.4216e-08	chemokine (C-C motif) ligand 25
1417091_at	Chuk	0.381854	1.51715	3.97311	5.61232e-11	conserved helix-loop-helix ubiquitous kinase
1455237_at	Usp36	0.40605	1.61217	3.97036	4.39626e-08	ubiquitin specific peptidase 36
1449073_at	Flnc	0.236134	0.931836	3.94622	5.76962e-07	filamin C, gamma
1426959_at	Bdh1	0.437112	1.71616	3.92612	1.50224e-06	3-hydroxybutyrate dehydrogenase, type 1
1420390_s_at	Zfp354a	0.124316	0.485354	3.90418	0.000563098	zinc finger protein 354A
1422110_at	Hr	0.149577	0.581501	3.88762	2.07115e-07	hairless
1430046_at	Otud3	0.361803	1.39707	3.86142	1.2693e-08	OTU domain containing 3
1448297_a_at	Tnk2	0.291797	1.12543	3.85689	9.81561e-09	tyrosine kinase, non-receptor, 2
1432419_a_at	2700078K21Rik	0.490652	1.87461	3.82066	4.68593e-07	RIKEN cDNA 2700078K21 gene
1417442_a_at	Pex3	0.494479	1.88839	3.81896	2.27887e-08	peroxisomal biogenesis factor 3
1455323_at	Rbak	0.465886	1.76392	3.78615	9.32381e-09	RB-associated KRAB repressor
1449349_at	Nudt1	0.378239	1.42879	3.77749	1.40885e-08	nudix (nucleoside diphosphate linked moiety X)-type motif 1
1455736_at	Mybpc2	0.486954	1.83575	3.76986	2.3098e-08	myosin binding protein C, fast-type
1435323_a_at	Mboat1	0.350917	1.31578	3.74955	2.47212e-09	membrane bound O-acyltransferase domain containing 1
1430167_a_at	Rwdd3	0.201691	0.75492	3.74296	0.000115777	RWD domain containing 3
1449368_at	Dcn	0.400723	1.49889	3.74047	4.89769e-12	decorin
1438454_at	B430203M17Rik	0.411989	1.54061	3.73945	2.39494e-08	RIKEN cDNA B430203M17 gene
1424829_at	A830007P12Rik	0.392213	1.4646	3.73419	1.89973e-08	RIKEN cDNA A830007P12 gene
1433433_at	Myst2	0.481876	1.7954	3.72585	5.15286e-11	MYST histone acetyltransferase 2
1418960_at	Phf20l1	0.468493	1.74236	3.71908	2.17276e-07	PHD finger protein 20-like 1
1448608_at	Prl8a2	0.260918	0.967249	3.7071	5.58679e-06	prolactin family 8, subfamily a, member 2
1424177_at	Tmem38a	0.150792	0.558138	3.70137	2.50584e-09	transmembrane protein 38A
1422171_at	Ptgdr	0.115702	0.427723	3.69677	4.50839e-05	prostaglandin D receptor
1437876_at	Il20rb	0.265389	0.981062	3.69669	2.08687e-06	interleukin 20 receptor beta
1439009_at	Gnl3l	0.292731	1.08075	3.69194	2.10673e-06	guanine nucleotide binding protein-like 3 (nucleolar)-like
1423234_at	Psmd5	0.439479	1.61999	3.68617	1.54228e-07	proteasome (prosome, macropain) 26S subunit, non-ATPase, 5
1445525_at	Kif14	0.486838	1.78546	3.66746	7.17881e-06	kinesin family member 14
1425459_at	Mtmr2	0.405439	1.48606	3.66532	3.07727e-05	myotubularin related protein 2
1435379_at	Urb2	0.08618	0.315403	3.65982	0.00188824	URB2 ribosome biogenesis 2 homolog (S. cerevisiae)
1431763_a_at	Ctrl	0.456846	1.67109	3.6579	1.27167e-07	chymotrypsin-like
1449526_a_at	Gdpd3	0.328033	1.19965	3.65709	1.89606e-07	glycerophosphodiester phosphodiesterase domain containing 3
1418467_at	Smarcd3	0.173851	0.634103	3.64738	9.05189e-05	SWI/SNF related, matrix associated, actin dependent regulator of chromatin, subfamily d, member 3
1416370_at	Zscan21	0.328511	1.19663	3.64259	1.66729e-07	zinc finger and SCAN domain containing 21
1435742_at	Smek1	0.375003	1.35197	3.60523	1.8815e-08	SMEK homolog 1, suppressor of mek1 (Dictyostelium)
1449914_at	Ribc1	0.239792	0.863642	3.60163	3.78976e-06	RIB43A domain with coiled-coils 1
1421147_at	Terf2	0.227231	0.818321	3.60127	2.18788e-06	telomeric repeat binding factor 2
1434670_at	Kif5a	0.348575	1.25338	3.59573	7.87638e-06	kinesin family member 5A
1437705_at	Zfp551	0.196176	0.700354	3.57002	3.47531e-06	zinc fingr protein 551
1417275_at	Mal	0.48381	1.72272	3.56073	7.4024e-08	myelin and lymphocyte protein, T-cell differentiation protein
1426059_at	Gckr	0.389189	1.38449	3.55736	2.10586e-07	glucokinase regulatory protein
1426118_a_at	Tomm40	0.395473	1.40392	3.54998	2.32242e-07	translocase of outer mitochondrial membrane 40 homolog (yeast)
1425402_at	Thop1	0.360779	1.27046	3.52144	2.8525e-07	thimet oligopeptidase 1
1420602_a_at	Esx1	0.289033	1.01725	3.51949	4.95062e-06	extraembryonic, spermatogenesis, homeobox 1
1424405_at	Mbip	0.314066	1.10433	3.51623	2.8987e-06	MAP3K12 binding inhibitory protein 1
1436307_at	Myo9a	0.49247	1.72966	3.51221	4.60603e-08	myosin IXa
1421487_a_at	Nck1	0.399499	1.4005	3.50565	1.29487e-08	non-catalytic region of tyrosine kinase adaptor protein 1
1434132_at	E430025E21Rik	0.273493	0.957494	3.50099	2.63464e-06	RIKEN cDNA E430025E21 gene
1458438_at	Ccdc122	0.4448	1.55695	3.50033	5.1174e-05	coiled-coil domain containing 122
1431358_at	4930547N16Rik	0.294713	1.0282	3.48883	1.58278e-06	RIKEN cDNA 4930547N16 gene
1435097_at	Mmab	0.175605	0.608848	3.46715	5.85327e-05	methylmalonic aciduria (cobalamin deficiency) type B homolog (human)
1453225_at	A930038C07Rik	0.127506	0.439931	3.45029	9.03626e-05	RIKEN cDNA A930038C07 gene
1451117_a_at	Tom1l1	0.257972	0.888568	3.44444	6.28187e-07	target of myb1-like 1 (chicken)
1449056_at	E330009J07Rik	0.238936	0.822405	3.44194	1.15481e-05	RIKEN cDNA E330009J07 gene
1423215_at	Spcs2	0.397574	1.36469	3.43254	2.66161e-07	signal peptidase complex subunit 2 homolog (S. cerevisiae)
1448371_at	Mylpf	0.207976	0.710662	3.41703	1.50284e-05	myosin light chain, phosphorylatable, fast skeletal muscle
1427015_at	C230021P08Rik	0.188275	0.638164	3.38953	2.94875e-06	Riken cDNA C230021P08 gene
1416845_at	Tmem132a	0.12772	0.430347	3.36946	3.65501e-05	transmembrane protein 132A
1423935_x_at	Krt14	0.0755928	0.254287	3.36391	7.4998e-06	keratin 14
1448843_at	Ssr1	0.465905	1.56395	3.3568	9.00164e-09	signal sequence receptor, alpha
1452446_a_at	Tmub2	0.308746	1.03535	3.35342	2.40618e-06	transmembrane and ubiquitin-like domain containing 2
1456640_at	Sh3rf2	0.475162	1.59286	3.35224	1.90168e-08	SH3 domain containing ring finger 2
1430275_a_at	Aqr	0.430015	1.43876	3.34583	2.27653e-06	aquarius
1450575_at	Chrm4	0.286855	0.955483	3.3309	5.57195e-07	cholinergic receptor, muscarinic 4
1434870_at	2810004N23Rik	0.498699	1.65204	3.3127	2.7862e-08	RIKEN cDNA 2810004N23 gene
1427196_at	Wnk4	0.348417	1.15151	3.30499	1.2914e-09	WNK lysine deficient protein kinase 4
1428106_at	1300001I01Rik	0.273565	0.899823	3.28924	5.73703e-07	RIKEN cDNA 1300001I01 gene
1453092_at	Crct1	0.285034	0.937349	3.28855	3.84263e-07	cysteine-rich C-terminal 1
1424651_at	Acsf3	0.242848	0.789662	3.25168	3.23618e-07	acyl-CoA synthetase family member 3
1416457_at	Ddah2	0.263878	0.855009	3.24016	8.0051e-07	dimethylarginine dimethylaminohydrolase 2
1418175_at	Vdr	0.184469	0.597543	3.23927	0.000118781	vitamin D receptor
1425633_at	BC026782	0.448444	1.45191	3.23766	1.217e-06	cDNA sequence BC026782
1420831_at	Qsox1	0.394937	1.2785	3.23724	1.76061e-07	quiescin Q6 sulfhydryl oxidase 1
1422978_at	Cybb	0.350036	1.1331	3.2371	2.37405e-06	cytochrome b-245, beta polypeptide
1417703_at	Pvrl2	0.408309	1.32064	3.2344	4.42473e-10	poliovirus receptor-related 2
1449417_at	Ambn	0.314266	0.998349	3.17676	1.66951e-06	ameloblastin
1420728_at	Krt32	0.269104	0.852518	3.16799	1.02055e-06	keratin 32
1454477_at	5530401A10Rik	0.279621	0.884253	3.16233	2.48339e-06	RIKEN cDNA 5530401A10 gene
1417753_at	Pkd2	0.382571	1.20597	3.15228	1.40297e-10	polycystic kidney disease 2
1430690_at	5430411C19Rik	0.491801	1.53594	3.12309	2.56055e-06	RIKEN cDNA 5430411C19 gene
1424528_at	Cgref1	0.119136	0.371614	3.11925	7.65509e-05	cell growth regulator with EF hand domain 1
1422525_at	Atp5k	0.186857	0.580619	3.10729	6.64026e-05	ATP synthase, H+ transporting, mitochondrial F1F0 complex, subunit e
1434527_at	Nlrp4b	0.424354	1.31832	3.10665	1.65253e-05	NLR family, pyrin domain containing 4B
1419025_at	Sag	0.301871	0.937532	3.10573	3.53307e-06	retinal S-antigen
1425760_a_at	Pitpnm1	0.468127	1.45099	3.09957	1.22518e-08	phosphatidylinositol transfer protein, membrane-associated 1
1426582_at	Atf2	0.379821	1.17674	3.09816	4.73396e-09	activating transcription factor 2
1419223_a_at	Dtna	0.488635	1.51371	3.09783	3.70956e-06	dystrobrevin alpha
1420899_at	Rab18	0.41383	1.26254	3.05087	1.05283e-08	RAB18, member RAS oncogene family
1416716_at	Efs	0.399622	1.21843	3.04896	3.20146e-09	embryonal Fyn-associated substrate
1421819_a_at	Set	0.463758	1.40845	3.03704	1.72004e-07	SET translocation
1427105_at	Cenpn	0.491617	1.48858	3.02792	4.01607e-05	centromere protein N
1436588_at	Rttn	0.312605	0.944372	3.02097	1.16628e-05	rotatin
1417673_at	Grb14	0.213758	0.642273	3.00468	3.12032e-06	growth factor receptor bound protein 14
1429647_at	1700027L20Rik	0.305317	0.917259	3.00428	3.4775e-05	RIKEN cDNA 1700027L20 gene
1435930_at	Scaper	0.389162	1.16806	3.00148	5.15021e-05	S phase cyclin A-associated protein in the ER
1451433_at	Mfsd3	0.226988	0.675073	2.97404	1.00927e-05	major facilitator superfamily domain containing 3
1448799_s_at	Mrps12	0.284392	0.836798	2.94241	1.47929e-11	mitochondrial ribosomal protein S12
1421966_at	Ncam1	0.383878	1.12708	2.93603	0.000172228	neural cell adhesion molecule 1
1451189_at	Zswim1	0.368331	1.07515	2.91897	3.49917e-08	zinc finger, SWIM domain containing 1
1440600_at	4930407I10Rik	0.433891	1.26387	2.91287	0.00020016	RIKEN cDNA 4930407I10 gene
1425735_at	Madd	0.376868	1.09453	2.90427	1.40434e-05	MAP-kinase activating death domain
1426952_at	Arhgap18	0.363355	1.05525	2.90418	3.42343e-08	Rho GTPase activating protein 18
1418831_at	Pkp3	0.335411	0.972665	2.89992	6.44843e-09	plakophilin 3
1423428_at	Ror2	0.485005	1.40409	2.89499	1.34095e-07	receptor tyrosine kinase-like orphan receptor 2
1447959_at	Zfp398	0.309657	0.896109	2.89388	0.00133539	zinc finger protein 398
1452345_at	Lmod2	0.241226	0.698042	2.89373	1.69084e-06	leiomodin 2 (cardiac)
1418095_at	Smpx	0.143185	0.414289	2.89339	0.000695644	small muscle protein, X-linked
1417934_at	Dnajc4	0.494958	1.43209	2.89335	1.45304e-08	DnaJ (Hsp40) homolog, subfamily C, member 4
1451278_a_at	Mettl11a	0.483645	1.39757	2.88965	2.85381e-07	methyltransferase like 11A
1439331_at	4932439E07Rik	0.362502	1.04666	2.88732	4.62201e-06	RIKEN cDNA 4932439E07 gene
1418057_at	Tiam1	0.335522	0.965403	2.87732	1.59612e-10	T-cell lymphoma invasion and metastasis 1
1428069_at	Cdca7	0.420286	1.20853	2.8755	7.25382e-11	cell division cycle associated 7
1420004_s_at	Pom121	0.3721	1.06594	2.86465	3.47099e-06	nuclear pore membrane protein 121
1433501_at	Ctso	0.321236	0.914431	2.84661	0.000183789	cathepsin O
1440467_at	4922501C03Rik	0.434223	1.23199	2.83722	2.24714e-05	RIKEN cDNA 4922501C03 gene
1424052_at	Thap4	0.470456	1.33296	2.83334	7.81643e-08	THAP domain containing 4
1417626_at	Pde4dip	0.292504	0.82688	2.8269	1.67334e-08	phosphodiesterase 4D interacting protein (myomegalin)
1419053_at	Pex14	0.352507	0.992091	2.81439	1.2276e-08	peroxisomal biogenesis factor 14
1429354_at	Them5	0.145383	0.408848	2.81221	3.66826e-06	thioesterase superfamily member 5
1427836_at	0610007P08Rik	0.376666	1.0562	2.80408	6.17188e-06	RIKEN cDNA 0610007P08 gene
1428673_at	Sympk	0.300924	0.843195	2.80202	8.80487e-09	symplekin
1449542_at	Pbx1	0.401208	1.12236	2.79745	1.87875e-08	pre B-cell leukemia transcription factor 1
1460470_at	Acoxl	0.369277	1.03189	2.79435	2.84907e-09	acyl-Coenzyme A oxidase-like
1451405_at	Pcca	0.272	0.749953	2.75718	2.29243e-08	propionyl-Coenzyme A carboxylase, alpha polypeptide
1438241_at	Rgma	0.38487	1.05675	2.74573	5.49961e-08	RGM domain family, member A
1460196_at	Cbr1	0.208468	0.572255	2.74505	1.55988e-07	carbonyl reductase 1
1451385_at	Fam162a	0.373171	1.02277	2.74076	1.05207e-09	family with sequence similarity 162, member A
1455085_at	1700086L19Rik	0.383133	1.04931	2.73876	0.000103469	RIKEN cDNA 1700086L19 gene
1417199_at	Tmem183a	0.407876	1.11562	2.73519	2.96719e-09	transmembrane protein 183A
1422352_at	Mcpt1	0.494067	1.3513	2.73507	1.48208e-07	mast cell protease 1
1420518_a_at	Igsf9	0.269905	0.737634	2.73294	9.74975e-07	immunoglobulin superfamily, member 9
1422453_at	Prpf8	0.473416	1.29059	2.72611	3.58045e-09	pre-mRNA processing factor 8
1449216_at	Itgae	0.345219	0.940889	2.72548	7.87815e-06	integrin alpha E, epithelial-associated
1418799_a_at	Col17a1	0.149376	0.406509	2.72138	1.45433e-08	collagen, type XVII, alpha 1
1429541_at	Zfp777	0.307806	0.835754	2.71519	1.8478e-07	zinc finger protein 777
1423456_at	Bzw2	0.40312	1.09092	2.7062	1.66052e-10	basic leucine zipper and W2 domains 2
1417008_at	Crat	0.316253	0.853398	2.69847	3.68155e-07	carnitine acetyltransferase
1460668_at	Gal	0.266785	0.715385	2.68151	7.72005e-06	galanin
1417895_a_at	Tmem54	0.382358	1.02131	2.67108	1.80133e-05	transmembrane protein 54
1460694_s_at	Svil	0.436447	1.16305	2.66482	6.54327e-05	supervillin
1419133_at	Evpl	0.15969	0.424196	2.65638	5.36284e-07	envoplakin
1417387_at	Med31	0.429269	1.13899	2.65333	8.29949e-10	mediator of RNA polymerase II transcription, subunit 31 homolog (yeast)
1429881_at	Arhgap15	0.234889	0.621813	2.64727	8.55112e-06	Rho GTPase activating protein 15
1436137_at	Slc6a17	0.272935	0.721372	2.64302	0.000190682	solute carrier family 6 (neurotransmitter transporter), member 17
1437145_s_at	2310002J15Rik	0.303498	0.800664	2.63812	9.02034e-06	RIKEN cDNA 2310002J15 gene
1424653_at	Tspan15	0.078955	0.208243	2.63748	0.000124233	tetraspanin 15
1436332_at	Hspb6	0.269935	0.707678	2.62166	3.45635e-12	heat shock protein, alpha-crystallin-related, B6
1427427_at	Ryr3	0.4493	1.17016	2.60441	2.27542e-05	ryanodine receptor 3
1427912_at	Cbr3	0.333414	0.866923	2.60014	5.34179e-09	carbonyl reductase 3
1427556_at	Mylk2	0.345867	0.894387	2.58593	1.0725e-05	myosin, light polypeptide kinase 2, skeletal muscle
1426547_at	Gc	0.317795	0.816802	2.57021	1.38502e-07	group specific component
1418119_at	Rbm8a	0.464134	1.1923	2.56886	7.64005e-09	RNA binding motif protein 8a
1422838_at	Kcnu1	0.118707	0.303142	2.5537	0.000294081	potassium channel, subfamily U, member 1
1449035_at	4930544G11Rik	0.484698	1.22899	2.53558	2.92071e-07	RIKEN cDNA 4930544G11 gene
1429581_at	Acad9	0.437566	1.10521	2.5258	4.28063e-07	acyl-Coenzyme A dehydrogenase family, member 9
1449475_at	Atp12a	0.398326	1.00511	2.52333	3.72542e-06	ATPase, H+/K+ transporting, nongastric, alpha polypeptide
1427441_a_at	Suclg2	0.464494	1.17059	2.52015	1.83077e-07	succinate-Coenzyme A ligase, GDP-forming, beta subunit
1432073_at	1700113I22Rik	0.415941	1.04769	2.51885	6.69585e-07	RIKEN cDNA 1700113I22 gene
1424960_at	Epn3	0.37366	0.940398	2.51672	4.81572e-07	epsin 3
1452727_at	R3hdm2	0.431051	1.08216	2.51051	2.54695e-07	R3H domain containing 2
1419051_at	Ovol1	0.368311	0.924168	2.50921	0.000179251	OVO homolog-like 1 (Drosophila)
1451192_a_at	Ttc4	0.442902	1.10662	2.49856	5.07359e-09	tetratricopeptide repeat domain 4
1452401_at	Wtap	0.309606	0.765985	2.47407	8.52376e-05	Wilms' tumour 1-associating protein
1459622_at	Gm22	0.426393	1.05309	2.46975	1.75035e-07	gene model 22, (NCBI)
1422630_at	Rad50	0.220533	0.543929	2.46643	1.34235e-06	RAD50 homolog (S. cerevisiae)
1449814_at	Frat1	0.470537	1.15959	2.46439	4.16336e-05	frequently rearranged in advanced T-cell lymphomas
1426731_at	Des	0.345849	0.850938	2.46043	6.0682e-13	desmin
1426464_at	Nr1d1	0.382472	0.940177	2.45816	1.54881e-08	nuclear receptor subfamily 1, group D, member 1
1420979_at	Pak1	0.315513	0.773685	2.45215	3.43669e-06	p21 (CDKN1A)-activated kinase 1
1421165_at	Mycbp	0.427219	1.046	2.4484	1.04938e-07	c-myc binding protein
1425521_at	Paip1	0.435159	1.06288	2.44251	2.89899e-08	polyadenylate binding protein-interacting protein 1
1423045_at	Ncbp2	0.29777	0.726967	2.44137	1.29844e-06	nuclear cap binding protein subunit 2
1429690_at	1300003B13Rik	0.20069	0.485568	2.41949	1.13668e-06	RIKEN cDNA 1300003B13 gene
1427639_a_at	Nek4	0.43829	1.05978	2.41799	0.0034587	NIMA (never in mitosis gene a)-related expressed kinase 4
1420030_at	Slu7	0.461826	1.11616	2.41684	2.36568e-06	SLU7 splicing factor homolog (S. cerevisiae) (Slu7), transcript variant 1, mRNA
1449279_at	Gpx2	0.261083	0.630781	2.41602	4.7308e-12	glutathione peroxidase 2
1425075_at	Gatad2b	0.498525	1.20397	2.41507	5.51036e-08	GATA zinc finger domain containing 2B
1454723_at	1110033M05Rik	0.430857	1.03984	2.41342	1.65956e-06	RIKEN cDNA 1110033M05 gene
1421893_a_at	Tpp2	0.421686	1.0162	2.40984	5.01321e-05	tripeptidyl peptidase II
1434709_at	Nrcam	0.431403	1.03479	2.39867	1.38334e-07	neuron-glia-CAM-related cell adhesion molecule
1438402_at	Fam171a1	0.209703	0.502697	2.39718	3.93207e-06	family with sequence similarity 171, member A1
1418711_at	Pdgfa	0.436626	1.04606	2.39578	4.03671e-13	platelet derived growth factor, alpha
1426934_at	Nhsl1	0.328463	0.786631	2.39489	2.40731e-07	NHS-like 1
1425173_s_at	Golph3l	0.482253	1.15126	2.38725	2.23412e-06	golgi phosphoprotein 3-like
1424048_a_at	Cyb5r1	0.323733	0.770962	2.38147	5.27432e-08	cytochrome b5 reductase 1
1424150_at	Gdpd5	0.46956	1.11774	2.3804	7.89712e-09	glycerophosphodiester phosphodiesterase domain containing 5
1449098_a_at	Poli	0.494956	1.16401	2.35174	6.9904e-07	polymerase (DNA directed), iota
1439332_at	Ddit4l	0.223792	0.524	2.34146	5.92405e-08	DNA-damage-inducible transcript 4-like
1416806_at	Fdxr	0.49232	1.15167	2.33928	2.08821e-06	ferredoxin reductase
1415991_a_at	Klhdc3	0.382895	0.885582	2.31286	1.32149e-07	kelch domain containing 3
1439383_x_at	Ppp2r4	0.457626	1.05831	2.31262	1.66646e-07	protein phosphatase 2A, regulatory subunit B (PR 53)
1421128_at	Zrsr2	0.490248	1.12941	2.30376	1.9829e-07	zinc finger (CCCH type), RNA binding motif and serine/arginine rich 2
1434513_at	Atp13a3	0.484817	1.11609	2.30209	4.5457e-06	ATPase type 13A3
1416675_s_at	Plcd1	0.39048	0.898535	2.3011	3.53143e-09	phospholipase C, delta 1
1433855_at	Abat	0.415305	0.954413	2.2981	3.16141e-05	4-aminobutyrate aminotransferase
1423915_at	Olfml2b	0.438612	1.00395	2.28891	3.00868e-10	olfactomedin-like 2B
1428011_a_at	Erbb2ip	0.424371	0.968885	2.28311	4.14351e-06	Erbb2 interacting protein
1427020_at	Scara3	0.330338	0.753682	2.28154	8.25975e-09	scavenger receptor class A, member 3
1424410_at	Ttc8	0.411517	0.937414	2.27795	5.3038e-07	tetratricopeptide repeat domain 8
1424768_at	Cald1	0.129039	0.293575	2.27509	0.627998	caldesmon 1
1425359_at	Mall	0.222836	0.505273	2.26747	3.08853e-08	mal, T-cell differentiation protein-like
1434889_at	Plekha7	0.262704	0.59341	2.25885	5.28506e-05	pleckstrin homology domain containing, family A member 7
1425003_at	Uroc1	0.147121	0.331592	2.25387	0.00032539	urocanase domain containing 1
1455408_at	Pla2g4f	0.273132	0.614224	2.24882	1.3449e-08	phospholipase A2, group IVF
1425805_a_at	Usp12	0.469928	1.05668	2.24859	8.78193e-08	ubiquitin specific peptidase 12
1424081_at	Pcgf6	0.382315	0.855441	2.23753	1.09205e-07	polycomb group ring finger 6
1436777_at	Mars2	0.357498	0.799338	2.23593	1.01671e-06	methionine-tRNA synthetase 2 (mitochondrial)
1434729_at	Zc4h2	0.397088	0.8867	2.233	1.77534e-07	zinc finger, C4H2 domain containing
1453380_a_at	Xrcc6bp1	0.347787	0.776147	2.23168	1.91637e-06	XRCC6 binding protein 1
1418374_at	Fxyd3	0.334003	0.74515	2.23097	6.7916e-09	FXYD domain-containing ion transport regulator 3
1454034_a_at	Usp21	0.426242	0.948748	2.22584	1.30588e-08	ubiquitin specific peptidase 21
1427239_at	Ift122	0.312349	0.694002	2.22188	1.10144e-06	intraflagellar transport 122 homolog (Chlamydomonas)
1416842_at	Gstm5	0.45538	1.01142	2.22105	3.6775e-09	glutathione S-transferase, mu 5
1434397_at	Zdhhc17	0.416751	0.924964	2.21946	5.22865e-06	zinc finger, DHHC domain containing 17
1421843_at	Il1rap	0.314148	0.696909	2.21841	0.00817467	interleukin 1 receptor accessory protein
1421871_at	Sh3bgrl	0.48876	1.07879	2.2072	1.79277e-09	SH3-binding domain glutamic acid-rich protein like
1427724_at	Top2a	0.292112	0.643448	2.20274	1.62038e-05	topoisomerase (DNA) II alpha
1420442_at	Cacna1s	0.395324	0.866432	2.1917	2.37763e-07	calcium channel, voltage-dependent, L type, alpha 1S subunit
1422576_at	Atxn10	0.491967	1.07427	2.18361	4.36949e-07	ataxin 10
1419678_at	Lats2	0.0547028	0.119378	2.18231	0.111609	large tumor suppressor 2
1455492_at	B330016D10Rik	0.381365	0.83115	2.17941	1.71543e-06	RIKEN cDNA B330016D10 gene
1444156_at	9230112E08Rik	0.431516	0.940382	2.17925	6.85693e-06	RIKEN cDNA 9230112E08 gene
1430597_at	Jakmip1	0.470492	1.01835	2.16444	1.05899e-07	janus kinase and microtubule interacting protein 1
1430175_at	4930588G05Rik	0.477501	1.0324	2.16208	1.48651e-07	RIKEN cDNA 4930588G05 gene
1427887_at	Rprd1b	0.319373	0.690478	2.16198	9.16852e-07	regulation of nuclear pre-mRNA domain containing 1B
1429844_at	2310043J07Rik	0.241064	0.519465	2.15488	2.49828e-05	RIKEN cDNA 2310043J07 gene
1426430_at	Jag2	0.329469	0.70243	2.13201	2.13474e-06	jagged 2
1426228_at	Kras	0.44475	0.947382	2.13014	3.29484e-09	v-Ki-ras2 Kirsten rat sarcoma viral oncogene homolog
1449353_at	Zmat3	0.245819	0.523396	2.12919	8.02762e-07	zinc finger matrin type 3
1434113_a_at	Rexo4	0.353888	0.750704	2.1213	5.3652e-08	REX4, RNA exonuclease 4 homolog (S. cerevisiae)
1444092_at	9430025M13Rik	0.254887	0.539903	2.11821	4.30566e-06	RIKEN cDNA 9430025M13 gene
1424452_at	Sltm	0.428331	0.906634	2.11667	4.09154e-07	SAFB-like, transcription modulator
1424606_at	Cplx3	0.278028	0.584626	2.10276	0.000150374	complexin 3
1415881_at	Ghitm	0.494048	1.03821	2.10143	1.12498e-07	growth hormone inducible transmembrane protein
1425300_at	Dak	0.40816	0.855932	2.09705	4.00848e-05	dihydroxyacetone kinase 2 homolog (yeast)
1423148_at	Skp1a	0.323955	0.67898	2.09591	2.08889e-07	S-phase kinase-associated protein 1A
1423407_a_at	Fbln2	0.385064	0.806057	2.09331	7.68575e-07	fibulin 2
1438109_at	Clca5	0.434748	0.905066	2.08182	2.47854e-05	chloride channel calcium activated 5
1425668_a_at	St3gal4	0.438853	0.912753	2.07986	1.52624e-05	ST3 beta-galactoside alpha-2,3-sialyltransferase 4
1428810_at	2700097O09Rik	0.49003	1.01839	2.07822	8.75305e-09	RIKEN cDNA 2700097O09 gene
1420183_at	Lor	0.483005	0.997515	2.06523	4.57964e-07	Loricrin, mRNA (cDNA clone IMAGE:4190845)
1416455_a_at	Cryab	0.492469	1.01693	2.06497	3.55834e-11	crystallin, alpha B
1425762_a_at	Rxra	0.18897	0.387974	2.0531	0.000506726	retinoid X receptor alpha
1417663_a_at	Ndrg3	0.382233	0.7847	2.05294	3.242e-07	N-myc downstream regulated gene 3
1422887_a_at	Ctbp2	0.449352	0.922084	2.05203	2.76048e-06	C-terminal binding protein 2
1422208_a_at	Gnb5	0.35043	0.715974	2.04313	1.54279e-06	guanine nucleotide binding protein (G protein), beta 5
1429661_at	Rhobtb3	0.401455	0.813873	2.02731	2.80552e-07	Rho-related BTB domain containing 3
1423882_at	Rfwd3	0.488063	0.986036	2.02031	8.36594e-07	ring finger and WD repeat domain 3
1423726_at	Vat1	0.45823	0.925544	2.01983	4.39726e-10	vesicle amine transport protein 1 homolog (T californica)
1453621_at	LOC100044696	0.347441	0.701375	2.01869	9.4717e-05	similar to cysteine-rich PAK1inhibitor
1421849_at	Stag2	0.450802	0.909537	2.0176	1.97884e-09	stromal antigen 2
1433619_at	AI894139	0.451053	0.908213	2.01354	2.82493e-08	expressed sequence AI894139
1422025_at	Mitf	0.178214	0.357441	2.00569	0.000231835	microphthalmia-associated transcription factor
1444494_at	Kbtbd10	0.191699	0.3844	2.00523	0.000360274	kelch repeat and BTB (POZ) domain containing 10
1446300_at	Trim72	0.370008	0.740698	2.00184	1.66309e-09	Tripartite motif-containing 72, mRNA (cDNA clone MGC:182893 IMAGE:9087507)
Day 6 post-infection
Probe set ID	Gene symbol	Fold change (WT)	Fold change (KO)	Fold change ratio (WT/KO)	Bonferroni-corrected p value	Gene description
1422454_at	Krt13	0.000765138	1.97776	2584.84	4.5942e-05	keratin 13
1422308_a_at	Lgals7	0.0021883	5.33618	2438.51	5.67226e-07	lectin, galactose binding, soluble 7
1418282_x_at	Serpina1b	0.00349167	4.11243	1177.78	2.46745e-09	serine (or cysteine) preptidase inhibitor, clade A, member 1B
1444494_at	Kbtbd10	0.000260527	0.206988	794.497	1.99038e-05	kelch repeat and BTB (POZ) domain containing 10
1421139_a_at	Zfp386	0.00226587	1.64967	728.052	4.51604e-05	zinc finger protein 386 (Kruppel-like)
1452317_at	Hoxb9	0.265667	181.049	681.489	1.22857e-07	homeo box B9
1419029_at	Ero1l	0.00722907	4.07922	564.28	2.6764e-06	ERO1-like (S. cerevisiae)
1423389_at	Smad7	0.00993489	4.88327	491.527	1.93493e-07	MAD homolog 7 (Drosophila)
1416731_at	Top2b	0.00328193	1.25092	381.153	6.14108e-07	topoisomerase (DNA) II beta
1419723_at	Opn1mw	0.0515879	17.0779	331.044	5.88749e-06	opsin 1 (cone pigments), medium-wave-sensitive (color blindness, deutan)
1430669_at	Krtap4-7	0.000586026	0.183811	313.657	0.000197326	keratin associated protein 4-7
1431774_a_at	Lyrm1	0.0762074	23.2291	304.814	1.70473e-07	LYR motif containing 1
1422720_at	Isl1	0.00565087	1.61758	286.254	6.68376e-07	ISL1 transcription factor, LIM/homeodomain
1426650_at	Myh8	0.00159293	0.440223	276.36	3.38392e-07	myosin, heavy polypeptide 8, skeletal muscle, perinatal
1452820_at	Brwd2	0.0911713	20.6998	227.043	5.5151e-09	bromodomain and WD repeat domain containing 2
1417942_at	Lypd3	0.0058137	1.09262	187.939	8.96276e-08	Ly6/Plaur domain containing 3
1437145_s_at	2310002J15Rik	0.00666041	1.13458	170.347	5.57985e-06	RIKEN cDNA 2310002J15 gene
1417390_at	Gpn1	0.446388	63.9652	143.295	6.50965e-08	GPN-loop GTPase 1
1416889_at	Tnni2	0.0145826	2.07852	142.535	1.27572e-10	troponin I, skeletal, fast 2
1429567_at	Rassf10	0.0131918	1.75994	133.411	1.80208e-05	Ras association (RalGDS/AF-6) domain family (N-terminal) member 10
1420183_at	Lor	0.00333925	0.424732	127.194	4.92552e-05	Loricrin, mRNA (cDNA clone IMAGE:4190845)
1423405_at	Timp4	0.0556609	5.81666	104.502	1.20047e-07	tissue inhibitor of metalloproteinase 4
1422605_at	Ppp1r1a	0.0268881	2.78328	103.514	2.94266e-08	protein phosphatase 1, regulatory (inhibitor) subunit 1A
1448371_at	Mylpf	0.00663633	0.663871	100.036	1.98585e-05	myosin light chain, phosphorylatable, fast skeletal muscle
1423125_at	Dclk1	0.384236	33.243	86.5172	5.43e-08	doublecortin-like kinase 1
1433501_at	Ctso	0.0188203	1.54758	82.2294	1.01414e-07	cathepsin O
1435883_at	Tmco7	0.328505	24.8484	75.6406	1.63856e-05	transmembrane and coiled-coil domains 7
1425297_at	Zfp825	0.00723779	0.52467	72.4903	2.07544e-06	zinc finger protein 825
1448397_at	Gjb6	0.285122	20.1056	70.5159	7.00297e-10	gap junction protein, beta 6
1423935_x_at	Krt14	0.0132024	0.925771	70.1215	6.78114e-09	keratin 14
1419051_at	Ovol1	0.0276776	1.89545	68.4833	4.99612e-09	OVO homolog-like 1 (Drosophila)
1436162_at	C730048C13Rik	0.0251743	1.61032	63.9668	2.22228e-05	RIKEN cDNA C730048C13 gene
1423821_at	Tmem168	0.367469	23.0989	62.8596	1.23185e-06	transmembrane protein 168
1424086_at	Oaf	0.0588826	3.656	62.0896	3.67458e-08	OAF homolog (Drosophila)
1424894_at	Rab13	0.488047	28.9119	59.2399	5.78745e-08	RAB13, member RAS oncogene family
1434896_at	Zfp422-rs1	0.00480573	0.283002	58.8885	0.146251	zinc finger protein 422, related sequence 1
1419738_a_at	Tpm2	0.0288861	1.68248	58.2453	4.50307e-09	tropomyosin 2, beta
1448194_a_at	H19	0.0059212	0.344763	58.2251	9.38879e-07	H19 fetal liver mRNA
1418735_at	Krt4	0.0121427	0.697148	57.4129	1.62656e-06	keratin 4
1424714_at	Aldoc	0.0183671	0.986478	53.709	3.30524e-07	aldolase C, fructose-bisphosphate
1416308_at	Ugdh	0.412761	22.0468	53.4129	1.08992e-07	UDP-glucose dehydrogenase
1422420_at	Mb	0.00564243	0.277418	49.1663	1.97754e-09	myoglobin
1427044_a_at	Amph	0.251871	12.2251	48.5372	2.9776e-07	amphiphysin
1417192_at	Tomm70a	0.0473772	2.28057	48.1365	7.65343e-07	translocase of outer mitochondrial membrane 70 homolog A (yeast)
1439630_x_at	Sbsn	0.0376898	1.77648	47.1342	2.50994e-06	suprabasin
1456640_at	Sh3rf2	0.163431	7.66744	46.9155	4.74755e-11	SH3 domain containing ring finger 2
1423024_at	Sh2d1b1	0.071948	3.19143	44.3575	4.36181e-08	SH2 domain protein 1B1
1453502_at	2210408I21Rik	0.398298	16.8273	42.248	2.30865e-06	RIKEN cDNA 2210408I21 gene
1427768_s_at	Myl3	0.00911404	0.379411	41.6293	9.9538e-10	myosin, light polypeptide 3
1450807_at	Ltb4r2	0.141731	5.67831	40.0639	1.72176e-05	leukotriene B4 receptor 2
1421357_at	Gtf2a1	0.0308917	1.12164	36.3089	2.23497e-06	general transcription factor II A, 1
1419312_at	Atp2a1	0.0103664	0.373583	36.0379	1.24198e-06	ATPase, Ca++ transporting, cardiac muscle, fast twitch 1
1429303_at	Klf17	0.347584	12.3128	35.4238	1.60539e-06	Kruppel-like factor 17
1422256_at	Sstr2	0.146696	4.87118	33.2061	1.28924e-05	somatostatin receptor 2
1425962_at	Klrb1f	0.182877	5.99964	32.807	1.71369e-07	killer cell lectin-like receptor subfamily B member 1F
1422749_at	Ly6g6c	0.0429642	1.38176	32.1608	1.08347e-10	lymphocyte antigen 6 complex, locus G6C
1425160_at	AF067063	0.205047	6.53973	31.8938	4.89582e-06	cDNA sequence AF067063
1417335_at	Sult2b1	0.0731876	2.29138	31.3083	8.4363e-06	sulfotransferase family, cytosolic, 2B, member 1
1418384_at	Apool	0.122507	3.77546	30.8183	1.09507e-07	apolipoprotein O-like
1420405_at	Slco1a4	0.206262	6.21209	30.1175	5.67431e-06	solute carrier organic anion transporter family, member 1a4
1424162_at	Trim29	0.0663219	1.99225	30.0391	3.45316e-07	tripartite motif-containing 29
1433855_at	Abat	0.050944	1.50547	29.5515	3.26676e-05	4-aminobutyrate aminotransferase
1449166_at	S100a14	0.201594	5.95383	29.5337	2.29846e-09	S100 calcium binding protein A14
1416694_at	Gk2	0.279976	8.20809	29.3171	2.30945e-08	glycerol kinase 2
1440217_at	Fam169b	0.138087	3.79175	27.4591	1.56086e-10	family with sequence similarity 169, member B
1454776_at	Ehmt1	0.0383208	1.04099	27.1651	4.34126e-07	euchromatic histone methyltransferase 1
1423887_a_at	Telo2	0.0125001	0.338181	27.0543	2.60658e-07	TEL2, telomere maintenance 2, homolog (S. cerevisiae)
1417746_at	Cplx1	0.269715	7.27372	26.9682	3.54985e-07	complexin 1
1452651_a_at	Myl1	0.00944218	0.253251	26.8213	2.4506e-08	myosin, light polypeptide 1
1445824_at	Zfp458	0.46863	12.2162	26.0678	2.3738e-05	zinc finger protein 458
1453092_at	Crct1	0.0313543	0.807285	25.7472	6.0153e-07	cysteine-rich C-terminal 1
1432874_at	4632404M16Rik	0.158228	4.02387	25.4308	1.8516e-06	RIKEN cDNA 4632404M16 gene
1433794_at	Setx	0.114591	2.86977	25.0437	4.98442e-08	senataxin
1417270_at	Wdr12	0.118733	2.92762	24.6572	1.70198e-07	WD repeat domain 12
1442101_at	Elfn1	0.0367876	0.884783	24.0511	1.38742e-08	leucine rich repeat and fibronectin type III, extracellular 1
1432358_at	Muc16	0.075523	1.79932	23.8247	1.52608e-08	mucin 16
1430354_x_at	Scyl1	0.217957	5.17712	23.753	1.58347e-07	SCY1-like 1 (S. cerevisiae)
1420797_at	Otog	0.269579	6.25453	23.2012	7.31546e-07	otogelin
1422110_at	Hr	0.0457033	1.06027	23.1989	1.06616e-08	hairless
1418752_at	Aldh3a1	0.0515133	1.18243	22.9539	4.20154e-12	aldehyde dehydrogenase family 3, subfamily A1
1428566_at	Hspbap1	0.0641523	1.46414	22.8229	3.38359e-06	Hspb associated protein 1
1452732_at	Asprv1	0.0935968	2.0652	22.0649	3.74979e-09	aspartic peptidase, retroviral-like 1
1449969_at	Tmod4	0.113625	2.46077	21.657	2.86798e-07	tropomodulin 4
1428779_at	Zbtb41	0.262018	5.66027	21.6026	9.41151e-09	zinc finger and BTB domain containing 41 homolog
1424937_at	2310076L09Rik	0.259208	5.44304	20.9987	1.09835e-05	RIKEN cDNA 2310076L09 gene
1431740_at	Slc7a13	0.395334	8.29893	20.9922	1.14495e-06	solute carrier family 7, (cationic amino acid transporter, y+ system) member 13
1448230_at	Usp10	0.0743781	1.55689	20.9321	7.34896e-07	ubiquitin specific peptidase 10
1441064_at	Pcnxl2	0.0669125	1.39266	20.8132	0.00046584	pecanex-like 2 (Drosophila)
1429354_at	Them5	0.0291278	0.601476	20.6496	2.38181e-06	thioesterase superfamily member 5
1424631_a_at	Ighg	0.139817	2.88394	20.6266	2.28762e-09	Immunoglobulin heavy chain (gamma polypeptide)
1421309_at	Mgmt	0.0490613	0.998199	20.346	3.88033e-06	O-6-methylguanine-DNA methyltransferase
1449242_s_at	Hrg	0.0285499	0.580365	20.3281	1.81576e-07	histidine-rich glycoprotein
1440965_at	Pigl	0.073883	1.49648	20.2547	1.36071e-08	phosphatidylinositol glycan anchor biosynthesis, class L
1417946_at	Abhd3	0.269712	5.34036	19.8002	2.2553e-07	abhydrolase domain containing 3
1426851_a_at	Nov	0.126557	2.50456	19.7899	2.75764e-05	nephroblastoma overexpressed gene
1427204_at	Rd3	0.0583084	1.14588	19.652	2.38282e-05	retinal degeneration 3
1419133_at	Evpl	0.0618747	1.20228	19.4309	6.07379e-09	envoplakin
1429769_at	Pggt1b	0.253741	4.85758	19.1439	0.00127086	protein geranylgeranyltransferase type I, beta subunit
1424713_at	Calml4	0.419089	7.91274	18.8808	6.21899e-07	calmodulin-like 4
1452122_at	AI314180	0.180366	3.35643	18.609	9.08804e-10	expressed sequence AI314180
1418467_at	Smarcd3	0.274616	5.10471	18.5885	1.30698e-10	SWI/SNF related, matrix associated, actin dependent regulator of chromatin, subfamily d, member 3
1450316_at	Pcdhb13	0.399567	7.40184	18.5246	2.65789e-05	protocadherin beta 13
1427262_at	Xist	0.487077	8.94029	18.355	7.03423e-10	inactive X specific transcripts
1416523_at	Rnase1	0.102125	1.87133	18.324	6.99459e-07	ribonuclease, RNase A family, 1 (pancreatic)
1449342_at	Ptplb	0.214013	3.91206	18.2795	2.67553e-08	protein tyrosine phosphatase-like (proline instead of catalytic arginine), member b
1419249_at	Pftk1	0.0600585	1.08996	18.1484	9.42583e-07	PFTAIRE protein kinase 1
1428183_at	Ankrd23	0.207884	3.77162	18.1429	2.69612e-08	ankyrin repeat domain 23
1433669_at	Akap8	0.237581	4.28672	18.0432	2.01073e-09	A kinase (PRKA) anchor protein 8
1430368_s_at	1700019D03Rik	0.310554	5.56892	17.9322	2.17503e-06	RIKEN cDNA 1700019D03 gene
1424306_at	Elovl4	0.0175395	0.309919	17.6698	1.9419e-05	elongation of very long chain fatty acids (FEN1/Elo2, SUR4/Elo3, yeast)-like 4
1435078_at	Tanc2	0.364341	6.39073	17.5405	1.01805e-06	tetratricopeptide repeat, ankyrin repeat and coiled-coil containing 2
1440600_at	4930407I10Rik	0.423185	7.27855	17.1995	1.03839e-09	RIKEN cDNA 4930407I10 gene
1452460_at	Ankrd26	0.0978199	1.67344	17.1073	2.90437e-05	ankyrin repeat domain 26
1433442_at	Klhl9	0.123287	2.07066	16.7955	2.98648e-08	kelch-like 9 (Drosophila)
1438968_x_at	Spint2	0.125492	2.0946	16.6911	7.6794e-08	serine protease inhibitor, Kunitz type 2
1427498_a_at	Spag5	0.399259	6.56208	16.4357	3.36987e-05	sperm associated antigen 5
1416369_at	Hiatl1	0.0916518	1.48832	16.2388	2.8343e-06	hippocampus abundant transcript-like 1
1431043_at	Kbtbd5	0.107811	1.73645	16.1065	4.71994e-06	kelch repeat and BTB (POZ) domain containing 5
1416406_at	Pea15a	0.450249	7.03156	15.6171	3.80288e-09	phosphoprotein enriched in astrocytes 15A
1429740_at	Ttc7	0.439162	6.83714	15.5686	1.24057e-07	tetratricopeptide repeat domain 7
1435808_at	A230051G13Rik	0.0883191	1.37315	15.5476	5.52546e-09	RIKEN cDNA A230051G13 gene
1418158_at	Trp63	0.0827471	1.28458	15.5242	1.51596e-08	transformation related protein 63
1427445_a_at	Ttn	0.0203782	0.315726	15.4933	0.000648833	titin
1416556_at	Tspan31	0.0708671	1.09021	15.3839	9.05883e-07	tetraspanin 31
1449155_at	Polr3g	0.0787108	1.20205	15.2717	2.46456e-06	polymerase (RNA) III (DNA directed) polypeptide G
1419325_at	Nmu	0.0903256	1.35644	15.0173	1.86605e-07	neuromedin U
1427369_at	Nlrp6	0.234013	3.49352	14.9287	4.47613e-05	NLR family, pyrin domain containing 6
1430206_at	4933407L21Rik	0.0327942	0.488782	14.9045	2.20652e-06	RIKEN cDNA 4933407L21 gene
1416460_at	Miox	0.191788	2.84903	14.8551	8.34584e-08	myo-inositol oxygenase
1434712_at	Smcr7l	0.160293	2.3786	14.8391	7.33455e-08	Smith-Magenis syndrome chromosome region, candidate 7-like (human)
1427717_at	Cd80	0.412194	6.09131	14.7778	0.000416739	CD80 antigen
1416115_at	Orc3l	0.0752905	1.10379	14.6604	1.90918e-08	origin recognition complex, subunit 3-like (S. cerevisiae)
1437628_s_at	Rhoa	0.24507	3.5855	14.6305	5.13918e-09	ras homolog gene family, member A
1426243_at	Cth	0.0792243	1.14661	14.4729	5.27424e-07	cystathionase (cystathionine gamma-lyase)
1449739_at	Ptdss1	0.407667	5.87069	14.4007	3.94167e-06	Phosphatidylserine synthase 1, mRNA (cDNA clone MGC:5814 IMAGE:3501141)
1424091_at	AI449175	0.161092	2.30666	14.3189	4.10945e-07	expressed sequence AI449175
1437705_at	Zfp551	0.0825756	1.18102	14.3023	2.93685e-09	zinc fingr protein 551
1420693_at	Myom1	0.157387	2.24201	14.2452	1.68199e-09	myomesin 1
1449088_at	Fbp2	0.132977	1.87709	14.1159	2.93605e-05	fructose bisphosphatase 2
1418988_at	Pex7	0.243052	3.39523	13.9692	2.20637e-08	peroxisomal biogenesis factor 7
1421994_a_at	Hs1bp3	0.0741411	1.03333	13.9373	1.52978e-06	HCLS1 binding protein 3
1432423_a_at	C530008M17Rik	0.0609135	0.845421	13.879	3.05882e-06	RIKEN cDNA C530008M17 gene
1434030_at	Gtpbp10	0.221609	3.06418	13.827	1.07718e-06	GTP-binding protein 10 (putative)
1428444_at	Asb2	0.0574124	0.790724	13.7727	2.59355e-09	ankyrin repeat and SOCS box-containing 2
1449216_at	Itgae	0.0663836	0.913831	13.7659	1.44153e-06	integrin alpha E, epithelial-associated
1418873_at	Sfxn4	0.0358917	0.493683	13.7548	9.8488e-07	sideroflexin 4
1448996_at	Rom1	0.147179	1.9899	13.5203	5.42289e-08	rod outer segment membrane protein 1
1434037_s_at	Kat2b	0.370402	4.83047	13.0411	4.65482e-07	K(lysine) acetyltransferase 2B
1428025_s_at	Pitpnc1	0.109794	1.4194	12.9279	1.1202e-08	phosphatidylinositol transfer protein, cytoplasmic 1
1460318_at	Csrp3	0.0161409	0.208565	12.9215	1.02624e-08	cysteine and glycine-rich protein 3
1454506_at	8430432A02Rik	0.105847	1.36489	12.8949	5.64183e-05	RIKEN cDNA 8430432A02 gene
1429548_at	Tex22	0.22032	2.83724	12.8778	1.65324e-08	testis expressed gene 22
1434237_at	Upk3b	0.173493	2.18664	12.6036	5.11951e-12	uroplakin 3B
1424256_at	Rdh12	0.130692	1.64652	12.5985	4.63678e-10	retinol dehydrogenase 12
1448377_at	Slpi	0.249295	3.10108	12.4394	5.50838e-15	secretory leukocyte peptidase inhibitor
1421036_at	Npas2	0.289915	3.56785	12.3065	1.17596e-07	neuronal PAS domain protein 2
1449398_at	Rpl3l	0.0783146	0.946876	12.0907	2.4758e-10	ribosomal protein L3-like
1419931_at	Abcb7	0.371918	4.47899	12.043	8.29561e-07	ATP-binding cassette, sub-family B (MDR/TAP), member 7, mRNA (cDNA clone IMAGE:5368040)
1449937_at	Pp11r	0.0572962	0.674596	11.7738	1.99818e-06	placental protein 11 related
1449056_at	E330009J07Rik	0.172148	2.01486	11.7042	8.31039e-09	RIKEN cDNA E330009J07 gene
1431554_a_at	Anxa9	0.225106	2.59212	11.5151	9.69539e-09	annexin A9
1419145_at	Smtnl1	0.165574	1.90379	11.4981	1.4892e-05	smoothelin-like 1
1425194_a_at	6330577E15Rik	0.153519	1.75496	11.4316	8.35098e-08	RIKEN cDNA 6330577E15 gene
1433649_at	Aof1	0.190619	2.17392	11.4045	3.20484e-07	amine oxidase, flavin containing 1
1417073_a_at	Qk	0.250513	2.84118	11.3415	1.69474e-06	quaking
1429565_s_at	Lce1m	0.101015	1.12504	11.1374	1.13068e-05	late cornified envelope 1M
1460470_at	Acoxl	0.209801	2.25876	10.7662	1.48045e-12	acyl-Coenzyme A oxidase-like
1418083_at	0610009B22Rik	0.117847	1.24791	10.5893	4.02548e-08	RIKEN cDNA 0610009B22 gene
1449824_at	Prg4	0.424073	4.48972	10.5871	3.45615e-08	proteoglycan 4 (megakaryocyte stimulating factor, articular superficial zone protein)
1430656_a_at	Asnsd1	0.231238	2.42932	10.5057	1.12987e-06	asparagine synthetase domain containing 1
1418095_at	Smpx	0.0909989	0.943286	10.3659	1.82723e-05	small muscle protein, X-linked
1426105_a_at	Ubxn11	0.263274	2.71967	10.3302	1.16081e-07	UBX domain protein 11
1419501_at	Polk	0.244007	2.51795	10.3192	3.58314e-09	polymerase (DNA directed), kappa
1457700_at	Cyp4f39	0.121315	1.2495	10.2996	1.07153e-08	cytochrome P450, family 4, subfamily f, polypeptide 39
1416046_a_at	Fuca2	0.35621	3.61651	10.1528	2.39197e-07	fucosidase, alpha-L- 2, plasma
1416457_at	Ddah2	0.176081	1.77267	10.0674	2.02273e-08	dimethylarginine dimethylaminohydrolase 2
1426383_at	Cry2	0.180649	1.81755	10.0612	4.78239e-09	cryptochrome 2 (photolyase-like)
1421413_a_at	Pdlim5	0.12605	1.26631	10.0461	2.08007e-07	PDZ and LIM domain 5
1431918_at	1700036A12Rik	0.408243	4.09623	10.0338	1.62176e-08	RIKEN cDNA 1700036A12 gene
1431136_at	Rab36	0.0353893	0.354547	10.0185	8.70968e-07	RAB36, member RAS oncogene family
1439475_at	Zfp429	0.445633	4.45059	9.98711	1.76742e-07	zinc finger protein 429
1421237_at	Tmpo	0.318399	3.16158	9.92963	4.7617e-08	thymopoietin
1443043_at	Otop2	0.145684	1.44538	9.92138	1.59732e-06	otopetrin 2
1417780_at	Lass4	0.293169	2.90769	9.91814	1.17412e-08	LAG1 homolog, ceramide synthase 4
1454969_at	Lypd6	0.120762	1.17593	9.73757	1.49322e-06	LY6/PLAUR domain containing 6
1415682_at	Xpo7	0.402655	3.91882	9.73247	9.99311e-06	exportin 7
1425043_s_at	0610037D15Rik	0.134425	1.30653	9.7194	1.51089e-06	RIKEN cDNA 0610037D15 gene
1420719_at	Tex15	0.193869	1.87988	9.69667	3.6339e-07	testis expressed gene 15
1419991_at	Rab3il1	0.433748	4.16664	9.60612	7.72224e-08	RAB3A interacting protein (rabin3)-like 1 (Rab3il1), mRNA
1449218_at	Cox8b	0.0391272	0.375771	9.60383	1.07536e-09	cytochrome c oxidase, subunit VIIIb
1419082_at	Serpinb2	0.29832	2.86079	9.58967	6.38277e-07	serine (or cysteine) peptidase inhibitor, clade B, member 2
1449005_at	Slc16a3	0.237508	2.27415	9.57506	7.67708e-06	solute carrier family 16 (monocarboxylic acid transporters), member 3
1456208_at	A530057A03Rik	0.160792	1.53363	9.53796	1.60958e-05	RIKEN cDNA A530057A03 gene
1447439_at	1700023E05Rik	0.242709	2.30333	9.4901	8.01619e-05	RIKEN cDNA 1700023E05 gene
1420536_at	Crybb2	0.180946	1.70421	9.41831	1.16534e-05	crystallin, beta B2
1420734_at	Ppp1r3f	0.124021	1.16594	9.40111	3.3207e-08	protein phosphatase 1, regulatory (inhibitor) subunit 3F
1422014_at	Foxp2	0.182694	1.71561	9.39063	1.32209e-06	forkhead box P2
1424567_at	Tspan2	0.273211	2.54428	9.31253	9.4698e-12	tetraspanin 2
1429394_at	A130010J15Rik	0.388156	3.60284	9.28194	4.77284e-08	RIKEN cDNA A130010J15 gene
1449461_at	Rbp7	0.0541944	0.502231	9.26722	4.09163e-06	retinol binding protein 7, cellular
1440147_at	Lgi2	0.424182	3.87869	9.14395	9.59653e-09	leucine-rich repeat LGI family, member 2
1423479_at	Nol11	0.259087	2.34511	9.05142	1.98317e-10	nucleolar protein 11
1431255_at	Calr3	0.147399	1.33269	9.04143	3.08592e-07	calreticulin 3
1438015_at	Dkc1	0.237789	2.14397	9.01628	1.30493e-05	dyskeratosis congenita 1, dyskerin homolog (human)
1420106_at	Siah1a	0.452222	4.04989	8.95553	1.38617e-09	Seven in absentia 1A (Siah1a), mRNA
1417895_a_at	Tmem54	0.270293	2.41575	8.93752	3.66817e-08	transmembrane protein 54
1434722_at	Ampd1	0.0727875	0.648979	8.91608	1.38592e-06	adenosine monophosphate deaminase 1 (isoform M)
1434549_at	Rab11a	0.377517	3.35919	8.89811	2.08482e-08	RAB11a, member RAS oncogene family
1426952_at	Arhgap18	0.230832	2.05294	8.89365	8.88787e-10	Rho GTPase activating protein 18
1429370_a_at	Psmd11	0.229497	2.0275	8.83454	1.04045e-06	proteasome (prosome, macropain) 26S subunit, non-ATPase, 11
1421305_x_at	Rabep1	0.479577	4.18059	8.71724	2.31221e-10	rabaptin, RAB GTPase binding effector protein 1
1415935_at	Smoc2	0.223163	1.93434	8.66784	0.000508684	SPARC related modular calcium binding 2
1421727_at	Eya1	0.13378	1.15378	8.62444	4.57691e-05	eyes absent 1 homolog (Drosophila)
1421350_a_at	Grip1	0.114364	0.985889	8.6206	1.14597e-06	glutamate receptor interacting protein 1
1419212_at	Icosl	0.131889	1.13307	8.59102	2.33571e-07	icos ligand
1421909_at	Tcf20	0.162329	1.38833	8.55258	8.77752e-07	transcription factor 20
1450953_at	Ciao1	0.185371	1.5811	8.52935	2.37166e-08	cytosolic iron-sulfur protein assembly 1 homolog (S. cerevisiae)
1428781_at	Dmkn	0.0706642	0.602519	8.52651	3.6997e-14	dermokine
1448386_a_at	Wap	0.201242	1.71082	8.50129	5.41324e-05	whey acidic protein
1425928_at	Xkr6	0.169993	1.44486	8.49955	2.6046e-05	X Kell blood group precursor related family member 6 homolog
1428549_at	Ccdc3	0.0698156	0.588575	8.43043	7.46222e-08	coiled-coil domain containing 3
1451330_a_at	Inpp5b	0.423792	3.57011	8.42421	1.56161e-07	inositol polyphosphate-5-phosphatase B
1455680_at	9630025H16Rik	0.357906	2.99399	8.3653	3.4254e-08	RIKEN cDNA 9630025H16 gene
1444441_at	Rapgefl1	0.062007	0.517963	8.35331	8.67655e-08	Rap guanine nucleotide exchange factor (GEF)-like 1
1449376_at	Nicn1	0.152327	1.26811	8.32489	3.18195e-07	nicolin 1
1429916_at	9530077C05Rik	0.443193	3.67905	8.30125	9.15566e-09	RIKEN cDNA 9530077C05 gene
1436332_at	Hspb6	0.109786	0.907423	8.26536	9.65403e-14	heat shock protein, alpha-crystallin-related, B6
1431215_at	Dnajc6	0.138008	1.12722	8.16779	4.53255e-07	DnaJ (Hsp40) homolog, subfamily C, member 6
1416849_at	Cisd1	0.1012	0.818783	8.09078	1.39313e-08	CDGSH iron sulfur domain 1
1456784_at	OTTMUSG00000015762	0.152431	1.22623	8.04452	2.17833e-06	predicted gene, OTTMUSG00000015762
1430522_a_at	Vamp5	0.165025	1.3237	8.02121	5.30831e-08	vesicle-associated membrane protein 5
1421890_at	St3gal2	0.22535	1.799	7.98314	2.89988e-07	ST3 beta-galactoside alpha-2,3-sialyltransferase 2
1427192_a_at	Brd8	0.0980766	0.78098	7.96296	3.06078e-06	bromodomain containing 8
1427492_at	Pof1b	0.257349	2.03805	7.9194	8.2913e-11	premature ovarian failure 1B
1434050_at	Vps8	0.39805	3.14736	7.90694	7.69729e-09	vacuolar protein sorting 8 homolog (S. cerevisiae)
1448327_at	Actn2	0.0423855	0.333509	7.86846	6.47276e-10	actinin alpha 2
1435231_at	Coq4	0.15202	1.16747	7.67967	7.07977e-07	coenzyme Q4 homolog (yeast)
1434881_s_at	Kctd12	0.402949	3.09139	7.67191	4.33422e-08	potassium channel tetramerisation domain containing 12
1418920_at	Cldn15	0.263331	2.0076	7.62389	1.79295e-10	claudin 15
1442856_at	Adm2	0.123486	0.940543	7.61662	9.34249e-05	adrenomedullin 2
1455217_at	Lrig2	0.0376027	0.281925	7.49748	8.04543e-06	leucine-rich repeats and immunoglobulin-like domains 2
1443866_at	Lrtm1	0.150433	1.1205	7.44854	1.03781e-06	leucine-rich repeats and transmembrane domains 1
1420636_a_at	Dusp12	0.139552	1.03686	7.42994	6.14796e-08	dual specificity phosphatase 12
1449073_at	Flnc	0.162883	1.21013	7.42944	7.12293e-07	filamin C, gamma
1449348_at	Mpp6	0.146975	1.08555	7.38596	9.09221e-09	membrane protein, palmitoylated 6 (MAGUK p55 subfamily member 6)
1434865_a_at	Exoc7	0.177662	1.30307	7.33455	4.82085e-09	exocyst complex component 7
1455491_at	Hnrnph3	0.206636	1.51479	7.33073	1.1632e-07	heterogeneous nuclear ribonucleoprotein H3
1428031_at	Mchr1	0.110279	0.801245	7.26559	7.91443e-05	melanin-concentrating hormone receptor 1
1420029_at	Mcm3	0.410402	2.96239	7.21826	2.70087e-08	Minichromosome maintenance deficient 3 (S. cerevisiae), mRNA (cDNA clone MGC:30531 IMAGE:5007886)
1420828_s_at	Ywhaq	0.286692	2.06766	7.2121	2.63476e-10	tyrosine 3-monooxygenase/tryptophan 5-monooxygenase activation protein, theta polypeptide
1417951_at	Eno3	0.0879474	0.634207	7.21121	5.80992e-12	enolase 3, beta muscle
1435901_at	Usp40	0.465637	3.3445	7.18264	3.19285e-07	ubiquitin specific peptidase 40
1417403_at	Elovl6	0.24177	1.73096	7.15951	1.31912e-07	ELOVL family member 6, elongation of long chain fatty acids (yeast)
1428084_at	Krr1	0.233657	1.66951	7.14511	9.85136e-07	KRR1, small subunit (SSU) processome component, homolog (yeast)
1430175_at	4930588G05Rik	0.205949	1.4654	7.11534	2.49926e-09	RIKEN cDNA 4930588G05 gene
1421311_at	Pcdh10	0.0615346	0.434971	7.06873	2.95617e-05	protocadherin 10
1424528_at	Cgref1	0.322187	2.27609	7.06451	9.66323e-08	cell growth regulator with EF hand domain 1
1428915_at	Sirt5	0.373672	2.6333	7.0471	1.6506e-08	sirtuin 5 (silent mating type information regulation 2 homolog) 5 (S. cerevisiae)
1435466_at	Sarm1	0.287311	1.99789	6.95376	3.84593e-08	sterile alpha and HEAT/Armadillo motif containing 1
1452738_at	Stoml1	0.376428	2.61572	6.94879	4.91272e-06	stomatin-like 1
1423078_a_at	Sc4mol	0.457518	3.16553	6.91891	8.1115e-12	sterol-C4-methyl oxidase-like
1422107_at	2410066E13Rik	0.244338	1.6896	6.915	1.41064e-07	RIKEN cDNA 2410066E13 gene
1419223_a_at	Dtna	0.244675	1.68258	6.87678	4.55755e-06	dystrobrevin alpha
1435844_at	A330009N23Rik	0.0645011	0.443548	6.8766	3.30659e-05	RIKEN cDNA A330009N23 gene
1452471_at	Il17rd	0.0658644	0.452101	6.86412	1.44819e-06	interleukin 17 receptor D
1441427_at	Vwc2	0.157281	1.07586	6.84036	1.10254e-07	von Willebrand factor C domain containing 2
1433664_at	Ube2q2	0.430483	2.93965	6.82872	6.41209e-07	ubiquitin-conjugating enzyme E2Q (putative) 2
1440922_at	9130208D14Rik	0.0724935	0.493685	6.81006	1.74157e-05	RIKEN cDNA 9130208D14 gene
1452474_a_at	Art3	0.0410816	0.278797	6.78643	6.31572e-05	ADP-ribosyltransferase 3
1429761_at	Rtn1	0.125326	0.843289	6.72874	5.57517e-06	reticulon 1
1428522_at	Ttf2	0.194374	1.30766	6.72755	1.34086e-08	transcription termination factor, RNA polymerase II
1418750_at	Plxnb3	0.148758	0.999455	6.71868	6.60976e-08	plexin B3
1434489_at	Elmo3	0.421718	2.79662	6.6315	1.73647e-09	engulfment and cell motility 3, ced-12 homolog (C. elegans)
1442552_at	Thsd4	0.375757	2.48662	6.61763	9.92654e-09	thrombospondin, type I, domain containing 4
1435699_at	Ppm1l	0.279992	1.84449	6.58765	5.05004e-09	protein phosphatase 1 (formerly 2C)-like
1426939_at	Tsr2	0.364322	2.39376	6.57044	8.7684e-07	TSR2, 20S rRNA accumulation, homolog (S. cerevisiae)
1456989_at	Oxgr1	0.0589171	0.385855	6.54911	0.0280648	oxoglutarate (alpha-ketoglutarate) receptor 1
1426991_at	1810048J11Rik	0.256571	1.6798	6.54711	9.36799e-05	RIKEN cDNA 1810048J11 gene
1421627_at	Evx1	0.302507	1.9325	6.38828	9.34663e-08	even skipped homeotic gene 1 homolog
1417078_at	Lgals2	0.0417778	0.265603	6.35753	0.0079739	lectin, galactose-binding, soluble 2
1422116_at	Aff2	0.293404	1.86211	6.34656	1.02923e-09	AF4/FMR2 family, member 2
1451416_a_at	Tgm1	0.462562	2.93424	6.34346	1.44567e-09	transglutaminase 1, K polypeptide
1426607_at	EG633640	0.273123	1.73121	6.33858	1.02319e-08	predicted gene, EG633640
1415928_a_at	Map1lc3b	0.204092	1.28652	6.3036	9.19077e-08	microtubule-associated protein 1 light chain 3 beta
1435314_at	Tph2	0.344843	2.16037	6.26479	4.86311e-07	tryptophan hydroxylase 2
1417626_at	Pde4dip	0.123059	0.769187	6.25056	2.20356e-07	phosphodiesterase 4D interacting protein (myomegalin)
1420579_s_at	Cftr	0.490715	3.06262	6.24114	2.68158e-09	cystic fibrosis transmembrane conductance regulator homolog
1449872_at	Hspb3	0.329483	2.05396	6.23389	1.62445e-07	heat shock protein 3
1425497_a_at	Prpf4b	0.173822	1.07959	6.21089	0.00026211	PRP4 pre-mRNA processing factor 4 homolog B (yeast)
1423104_at	Irs1	0.359717	2.23358	6.20925	9.57268e-07	insulin receptor substrate 1
1436307_at	Myo9a	0.26532	1.63929	6.17852	1.32116e-07	myosin IXa
1441886_at	Ccdc79	0.249743	1.54139	6.17192	4.27018e-06	coiled-coil domain containing 79
1440676_at	Fam124b	0.0805718	0.495869	6.15437	1.08323e-06	family with sequence similarity 124, member B
1449030_at	Syn2	0.271529	1.66071	6.11615	2.67786e-06	synapsin II
1433715_at	Cpne7	0.0272046	0.166353	6.11486	0.000697073	copine VII
1422184_a_at	Ak1	0.234861	1.43572	6.11309	4.36038e-10	adenylate kinase 1
1439806_at	Pogk	0.291735	1.76653	6.05527	2.88183e-07	Pogo transposable element with KRAB domain (Pogk), transcript variant 2, mRNA
1416921_x_at	Aldoa	0.33101	1.97887	5.97829	4.33196e-16	aldolase A, fructose-bisphosphate
1448016_at	Sass6	0.33632	2.00179	5.95202	1.65257e-07	spindle assembly 6 homolog (C. elegans)
1436268_at	Ddn	0.285393	1.6819	5.89328	1.54168e-05	dendrin
1450816_at	Polg2	0.390483	2.28708	5.85705	1.02585e-06	polymerase (DNA directed), gamma 2, accessory subunit
1428327_at	Trak1	0.314515	1.83689	5.84039	2.42008e-11	trafficking protein, kinesin binding 1
1432106_at	6530403M18Rik	0.278331	1.62551	5.84022	1.02453e-05	RIKEN cDNA 6530403M18 gene
1424485_at	Angptl3	0.377891	2.19691	5.81361	4.21933e-06	angiopoietin-like 3
1418942_at	Ift74	0.409391	2.37818	5.80906	9.37851e-07	intraflagellar transport 74 homolog (Chlamydomonas)
1444028_s_at	Dock9	0.333954	1.9343	5.79214	8.41149e-07	dedicator of cytokinesis 9
1436656_at	BC062109	0.28556	1.65142	5.78308	5.57044e-07	cDNA sequence BC062109
1431023_at	C030046E11Rik	0.374818	2.15977	5.76218	3.26196e-08	RIKEN cDNA C030046E11 gene
1452492_a_at	Slc37a2	0.384511	2.20008	5.72176	0.00180661	solute carrier family 37 (glycerol-3-phosphate transporter), member 2
1415822_at	Scd2	0.376572	2.15028	5.71014	4.60887e-12	stearoyl-Coenzyme A desaturase 2
1422856_at	Slc12a3	0.346695	1.96838	5.67757	6.39941e-07	solute carrier family 12, member 3
1455795_at	Dse	0.384952	2.18516	5.67645	1.88439e-07	dermatan sulfate epimerase
1421487_a_at	Nck1	0.356109	1.98107	5.5631	8.80312e-10	non-catalytic region of tyrosine kinase adaptor protein 1
1450749_a_at	Nr4a2	0.118036	0.655354	5.55214	1.61778e-06	nuclear receptor subfamily 4, group A, member 2
1423965_at	Cd99l2	0.264274	1.46712	5.55153	6.53298e-10	CD99 antigen-like 2
1434917_at	Cobl	0.413299	2.29036	5.54164	2.19996e-09	cordon-bleu
1453006_at	Fgfbp3	0.258054	1.42458	5.52046	8.48355e-08	fibroblast growth factor binding protein 3
1419548_at	Kpna1	0.313544	1.72823	5.51193	1.0142e-08	karyopherin (importin) alpha 1
1439025_at	Zfp446	0.426617	2.34754	5.50269	9.57152e-05	zinc finger protein 446
1431163_at	2700046G09Rik	0.106427	0.584206	5.48924	2.12906e-06	RIKEN cDNA 2700046G09 gene
1420329_at	4930455C21Rik	0.159514	0.875557	5.48889	4.17418e-07	RIKEN cDNA 4930455C21 gene
1420943_at	Zfp185	0.273987	1.49908	5.47137	4.7039e-08	zinc finger protein 185
1418799_a_at	Col17a1	0.0920094	0.501749	5.45324	5.76408e-08	collagen, type XVII, alpha 1
1424243_at	Rwdd4a	0.0997341	0.543101	5.44549	0.183797	RWD domain containing 4A
1430176_at	5430433E21Rik	0.0940517	0.511294	5.43631	5.99585e-05	RIKEN cDNA 5430433E21 gene
1417089_a_at	Ckmt1	0.441302	2.39488	5.42685	7.93289e-14	creatine kinase, mitochondrial 1, ubiquitous
1441835_x_at	Mtmr11	0.337778	1.81522	5.37401	1.02858e-09	myotubularin related protein 11
1450556_at	Spnb1	0.128194	0.687953	5.36648	6.05832e-06	spectrin beta 1
1453844_at	Chit1	0.0984152	0.528055	5.36558	2.86667e-06	chitinase 1 (chitotriosidase)
1420030_at	Slu7	0.212937	1.14063	5.35666	1.76643e-07	SLU7 splicing factor homolog (S. cerevisiae) (Slu7), transcript variant 1, mRNA
1427982_s_at	Syne2	0.32001	1.71295	5.3528	3.97841e-05	synaptic nuclear envelope 2
1421668_x_at	Speer3	0.16716	0.891634	5.33401	2.4218e-06	spermatogenesis associated glutamate (E)-rich protein 3
1421254_a_at	Sgcg	0.168861	0.896705	5.3103	8.05643e-07	sarcoglycan, gamma (dystrophin-associated glycoprotein)
1418288_at	Lpin1	0.186549	0.985784	5.28432	1.0968e-06	lipin 1
1416608_a_at	BC004004	0.342343	1.80434	5.27057	3.86098e-07	cDNA sequence BC004004
1418584_at	Ccnh	0.251465	1.32527	5.2702	1.20238e-07	cyclin H
1427196_at	Wnk4	0.302302	1.59231	5.26727	2.26806e-08	WNK lysine deficient protein kinase 4
1438422_at	Lrrc20	0.410384	2.15879	5.26041	3.32126e-08	leucine rich repeat containing 20
1436127_at	Crhbp	0.481241	2.51793	5.23216	1.10127e-06	corticotropin releasing hormone binding protein
1427277_at	Six1	0.24934	1.30342	5.22748	7.35882e-07	sine oculis-related homeobox 1 homolog (Drosophila)
1449178_at	Pdlim3	0.164684	0.860072	5.22257	2.82369e-12	PDZ and LIM domain 3
1422567_at	Fam129a	0.355856	1.8572	5.21895	3.1462e-07	family with sequence similarity 129, member A
1455610_at	Synm	0.109441	0.570766	5.21527	7.24267e-09	synemin, intermediate filament protein
1437813_at	Aim1l	0.13614	0.708636	5.20519	5.8746e-08	absent in melanoma 1-like
1419506_at	Ggps1	0.214965	1.11868	5.20402	4.51381e-06	geranylgeranyl diphosphate synthase 1
1428810_at	2700097O09Rik	0.261475	1.35677	5.18891	4.87426e-10	RIKEN cDNA 2700097O09 gene
1435917_at	Ociad2	0.228086	1.18285	5.186	9.82527e-10	OCIA domain containing 2
1436520_at	Ahnak2	0.350535	1.80426	5.14717	5.04561e-12	AHNAK nucleoprotein 2
1422081_at	Ky	0.0607113	0.312365	5.14509	1.3217e-06	kyphoscoliosis peptidase
1417142_at	Fam120b	0.386917	1.98988	5.14291	6.61585e-09	family with sequence similarity 120, member B
1423145_a_at	Tcap	0.0298767	0.153224	5.12855	1.23324e-09	titin-cap
1433986_at	BC024659	0.230461	1.18004	5.12036	3.23437e-08	cDNA sequence BC024659
1431284_a_at	Spns1	0.239286	1.2223	5.1081	4.65992e-07	spinster homolog 1 (Drosophila)
1419027_s_at	Gltp	0.361543	1.83632	5.0791	1.14965e-12	glycolipid transfer protein
1433968_a_at	Megf9	0.142095	0.717287	5.04793	1.19383e-06	multiple EGF-like-domains 9
1417700_at	Rab38	0.254346	1.28274	5.04327	1.01752e-06	RAB38, member of RAS oncogene family
1423623_at	2810021B07Rik	0.355857	1.79418	5.04185	1.24884e-08	RIKEN cDNA 2810021B07 gene
1448489_at	Pafah2	0.268708	1.35117	5.02839	3.13131e-07	platelet-activating factor acetylhydrolase 2
1418372_at	Adsl	0.458016	2.30108	5.02401	2.28617e-08	adenylosuccinate lyase
1417301_at	Fzd6	0.180595	0.904732	5.00973	3.10115e-06	frizzled homolog 6 (Drosophila)
1416958_at	Nr1d2	0.248479	1.24162	4.99689	1.27502e-06	nuclear receptor subfamily 1, group D, member 2
1433959_at	Zmat4	0.367158	1.83434	4.99605	1.78456e-07	zinc finger, matrin type 4
1454862_at	Phldb2	0.498264	2.47124	4.9597	1.10735e-08	pleckstrin homology-like domain, family B, member 2
1446300_at	Trim72	0.144545	0.715293	4.9486	3.84539e-08	Tripartite motif-containing 72, mRNA (cDNA clone MGC:182893 IMAGE:9087507)
1430388_a_at	Sulf2	0.244152	1.2078	4.94691	1.34153e-06	sulfatase 2
1418375_at	Mbd6	0.479785	2.36815	4.93586	2.06648e-08	methyl-CpG binding domain protein 6
1428983_at	Scx	0.396643	1.95294	4.92367	1.93361e-09	scleraxis
1425099_a_at	Arntl	0.244491	1.19967	4.90682	1.53293e-07	aryl hydrocarbon receptor nuclear translocator-like
1434826_at	Rfesd	0.439978	2.15593	4.90009	1.74303e-09	Rieske (Fe-S) domain containing
1426131_at	1700036D21Rik	0.0812392	0.397707	4.8955	0.00217926	RIKEN cDNA 1700036D21 gene
1429228_at	4930534B04Rik	0.354124	1.73253	4.89246	0.00840081	RIKEN cDNA 4930534B04 gene
1448876_at	Evc	0.208784	1.02134	4.89187	2.40237e-06	Ellis van Creveld gene homolog (human)
1448886_at	Gata3	0.0639932	0.312798	4.88799	1.92568e-05	GATA binding protein 3
1424177_at	Tmem38a	0.109085	0.532013	4.87705	2.76947e-07	transmembrane protein 38A
1421425_a_at	Rcan2	0.255827	1.23452	4.8256	3.54904e-07	regulator of calcineurin 2
1418681_at	Alg13	0.237905	1.14796	4.8253	4.73517e-06	asparagine-linked glycosylation 13 homolog (S. cerevisiae)
1449417_at	Ambn	0.297687	1.43213	4.81086	8.5297e-08	ameloblastin
1449308_at	C6	0.363497	1.74281	4.79456	5.42225e-10	complement component 6
1434264_at	Ank2	0.34893	1.67143	4.79017	9.86853e-07	ankyrin 2, brain
1450554_at	Defb2	0.349295	1.66977	4.7804	2.82975e-06	defensin beta 2
1427417_at	Scml4	0.255087	1.21701	4.77095	7.58744e-06	sex comb on midleg-like 4 (Drosophila)
1415800_at	Gja1	0.359685	1.7141	4.76554	4.95215e-16	gap junction protein, alpha 1
1439388_s_at	Bcar1	0.247093	1.17187	4.74264	5.37135e-08	breast cancer anti-estrogen resistance 1
1423482_at	Uros	0.283246	1.33869	4.72627	2.0249e-06	uroporphyrinogen III synthase
1426155_a_at	Osr2	0.156817	0.738809	4.71128	6.0371e-09	odd-skipped related 2 (Drosophila)
1449425_at	Wnt2	0.423208	1.99008	4.70236	6.97984e-09	wingless-related MMTV integration site 2
1427046_at	Grhl2	0.248513	1.15912	4.6642	6.11038e-09	grainyhead-like 2 (Drosophila)
1417701_at	Ppp1r14c	0.398041	1.84579	4.63719	2.40835e-07	protein phosphatase 1, regulatory (inhibitor) subunit 14c
1454640_at	Chchd7	0.241083	1.11488	4.62445	4.02848e-08	coiled-coil-helix-coiled-coil-helix domain containing 7
1420004_s_at	Pom121	0.235568	1.08846	4.62059	2.05466e-05	nuclear pore membrane protein 121
1431095_a_at	Herc5	0.278761	1.28512	4.61012	1.56021e-05	hect domain and RLD 5
1434516_at	Pstk	0.273563	1.25978	4.60508	6.38356e-07	phosphoseryl-tRNA kinase
1442652_at	Gm410	0.169854	0.781113	4.59873	2.27264e-05	gene model 410, (NCBI)
1434672_at	Gpr22	0.257498	1.18334	4.59552	4.93299e-06	G protein-coupled receptor 22
1421906_at	Med1	0.292835	1.34503	4.59314	2.47789e-05	mediator complex subunit 1
1416930_at	Ly6d	0.146451	0.671597	4.58581	3.49107e-10	lymphocyte antigen 6 complex, locus D
1428932_at	Ttc21a	0.0826453	0.377283	4.56509	4.79313e-06	tetratricopeptide repeat domain 21A
1415958_at	Slc2a4	0.0861141	0.392248	4.55499	7.0329e-06	solute carrier family 2 (facilitated glucose transporter), member 4
1422943_a_at	Hspb1	0.408226	1.85196	4.53661	4.60276e-11	heat shock protein 1
1427505_a_at	Cradd	0.375283	1.69826	4.52527	6.72318e-06	CASP2 and RIPK1 domain containing adaptor with death domain
1418954_at	Camkk1	0.211995	0.955514	4.50724	1.21482e-07	calcium/calmodulin-dependent protein kinase kinase 1, alpha
1460478_at	2200002J24Rik	0.259287	1.16789	4.50423	3.03065e-06	RIKEN cDNA 2200002J24 gene
1454787_at	Zdhhc9	0.499066	2.23754	4.48346	5.03212e-08	zinc finger, DHHC domain containing 9
1421450_a_at	Map3k4	0.320526	1.43446	4.47534	0.000132254	mitogen-activated protein kinase kinase kinase 4
1426186_a_at	Fgf5	0.430403	1.92351	4.46908	0.000665733	fibroblast growth factor 5
1428984_a_at	1700012B09Rik	0.209021	0.931719	4.45753	2.03294e-06	RIKEN cDNA 1700012B09 gene
1429042_at	Tmem167b	0.420387	1.87348	4.45658	4.87655e-11	transmembrane protein 167B
1418917_at	Hebp2	0.424456	1.89147	4.45622	3.48691e-06	heme binding protein 2
1418709_at	Cox7a1	0.0613134	0.271044	4.42064	2.90944e-09	cytochrome c oxidase, subunit VIIa 1
1427074_at	Pcmtd2	0.141048	0.623305	4.41909	1.05193e-05	protein-L-isoaspartate (D-aspartate) O-methyltransferase domain containing 2
1417170_at	Lztfl1	0.359885	1.58633	4.40788	1.39961e-06	leucine zipper transcription factor-like 1
1440182_at	Fzd10	0.123822	0.54467	4.39882	1.16951e-07	frizzled homolog 10 (Drosophila)
1460214_at	Pcp4	0.221003	0.968577	4.38264	2.68935e-06	Purkinje cell protein 4
1431066_at	Fut11	0.36725	1.60701	4.37581	8.80372e-07	fucosyltransferase 11
1427180_at	Slc27a3	0.326131	1.4244	4.36758	8.85847e-08	solute carrier family 27 (fatty acid transporter), member 3
1422073_a_at	Celsr2	0.218677	0.955061	4.36744	1.47249e-07	cadherin, EGF LAG seven-pass G-type receptor 2 (flamingo homolog, Drosophila)
1417935_at	Mkrn2	0.452241	1.97318	4.36312	7.73748e-10	makorin, ring finger protein, 2
1449367_at	Trex2	0.462072	2.00946	4.34881	7.19367e-09	three prime repair exonuclease 2
1423005_a_at	Espn	0.18873	0.817994	4.3342	4.38464e-07	espin
1452281_at	Sos2	0.315113	1.36395	4.32846	1.49926e-07	son of sevenless homolog 2 (Drosophila)
1417439_at	Cd248	0.204537	0.884545	4.32461	1.60273e-08	CD248 antigen, endosialin
1435961_at	Nat14	0.181237	0.782515	4.31764	1.77064e-06	N-acetyltransferase 14
1429619_a_at	8430406I07Rik	0.258461	1.11158	4.30078	2.58388e-05	RIKEN cDNA 8430406I07 gene
1423305_at	Extl1	0.476441	2.0462	4.29475	3.68276e-05	exostoses (multiple)-like 1
1438402_at	Fam171a1	0.202393	0.864195	4.26988	6.80018e-08	family with sequence similarity 171, member A1
1436870_s_at	Afap1l2	0.357543	1.52584	4.26758	7.32852e-05	actin filament associated protein 1-like 2
1419414_at	Gng13	0.388282	1.64516	4.23704	8.79295e-08	guanine nucleotide binding protein (G protein), gamma 13
1424890_at	Bnc1	0.309615	1.30987	4.23065	4.84525e-08	basonuclin 1
1449207_a_at	Kif20a	0.398503	1.67884	4.21287	4.63004e-06	kinesin family member 20A
1440869_x_at	6720489N17Rik	0.0575358	0.241468	4.19684	0.00511103	RIKEN cDNA 6720489N17 gene, mRNA (cDNA clone IMAGE:30055561)
1422745_at	Bicd2	0.437439	1.8355	4.196	1.02745e-11	bicaudal D homolog 2 (Drosophila)
1419457_at	Rgnef	0.274218	1.14928	4.19113	6.47812e-09	Rho-guanine nucleotide exchange factor
1421576_at	4930524B15Rik	0.234296	0.977988	4.17416	0.026042	RIKEN cDNA 4930524B15 gene
1418321_at	Dci	0.421224	1.75652	4.17003	2.25324e-11	dodecenoyl-Coenzyme A delta isomerase (3,2 trans-enoyl-Coenyme A isomerase)
1454723_at	1110033M05Rik	0.350504	1.45957	4.16421	1.02928e-06	RIKEN cDNA 1110033M05 gene
1426768_at	Msl3l2	0.377227	1.56941	4.16039	7.95899e-08	male-specific lethal 3-like 2 (Drosophila)
1448891_at	Fcrls	0.162506	0.675916	4.15933	1.82085e-09	Fc receptor-like S, scavenger receptor
1452278_a_at	Hace1	0.412244	1.71105	4.15058	3.78359e-08	HECT domain and ankyrin repeat containing, E3 ubiquitin protein ligase 1
1419109_at	Hrc	0.0764257	0.315986	4.13455	2.04642e-07	histidine rich calcium binding protein
1451594_s_at	Serpinb6c	0.129864	0.536558	4.1317	0.00238975	serine (or cysteine) peptidase inhibitor, clade B, member 6c
1429809_at	Tmtc2	0.431145	1.77031	4.10605	1.28677e-08	transmembrane and tetratricopeptide repeat containing 2
1437307_at	Senp8	0.362051	1.48569	4.10355	1.03715e-07	SUMO/sentrin specific peptidase 8
1423226_at	Ms4a1	0.203075	0.830419	4.08923	1.05275e-06	membrane-spanning 4-domains, subfamily A, member 1
1455408_at	Pla2g4f	0.0937345	0.381707	4.07221	2.67754e-08	phospholipase A2, group IVF
1435367_at	Mapk4	0.203515	0.827376	4.06543	3.96038e-06	mitogen-activated protein kinase 4
1460732_a_at	Ppl	0.413179	1.66282	4.02445	3.85912e-11	periplakin
1435048_at	AI854703	0.377231	1.51645	4.01994	0.000198946	expressed sequence AI854703
1429953_at	2210011C24Rik	0.325036	1.30276	4.00804	1.91372e-08	RIKEN cDNA 2210011C24 gene
1445184_at	9130019O22Rik	0.436971	1.74705	3.99808	4.86716e-08	RIKEN cDNA 9130019O22 gene
1452067_at	Naaa	0.361948	1.44575	3.99434	9.97117e-07	N-acylethanolamine acid amidase
1438030_at	Rasgrp3	0.387094	1.54523	3.99189	1.26101e-09	RAS, guanyl releasing protein 3
1427610_at	Dsp	0.1794	0.713885	3.97929	2.04496e-06	desmoplakin
1420728_at	Krt32	0.20525	0.815338	3.97241	2.19174e-07	keratin 32
1440999_at	Zfp697	0.284144	1.12096	3.94503	2.81612e-06	zinc finger protein 697
1424785_at	Angptl6	0.120626	0.472785	3.91944	2.1668e-05	angiopoietin-like 6
1425252_a_at	Mad1l1	0.273769	1.06692	3.89716	2.2729e-06	mitotic arrest deficient 1-like 1
1423159_at	Dld	0.409608	1.59181	3.88618	7.52757e-08	dihydrolipoamide dehydrogenase
1418040_at	Tmem186	0.228436	0.886936	3.88265	1.20718e-07	transmembrane protein 186
1426300_at	Alcam	0.359679	1.39283	3.87242	4.40387e-11	activated leukocyte cell adhesion molecule
1448553_at	Myh7	0.295623	1.14423	3.87057	3.73391e-06	myosin, heavy polypeptide 7, cardiac muscle, beta
1451478_at	Angptl7	0.419019	1.61897	3.8637	6.17488e-05	angiopoietin-like 7
1416909_at	Pigyl	0.49609	1.9047	3.83943	2.63805e-09	phosphatidylinositol glycan anchor biosynthesis, class Y-like
1431769_at	2210406O10Rik	0.424497	1.62602	3.83048	3.96606e-05	RIKEN cDNA 2210406O10 gene
1417741_at	Pygl	0.462275	1.76956	3.82794	1.01511e-10	liver glycogen phosphorylase
1436943_at	Cyb5d2	0.140233	0.535983	3.8221	1.8087e-05	cytochrome b5 domain containing 2
1421270_at	Sh3rf1	0.365212	1.3896	3.80492	7.19565e-09	SH3 domain containing ring finger 1
1430965_at	9430064K01Rik	0.354368	1.34579	3.79772	2.26504e-11	RIKEN cDNA 9430064K01 gene
1416996_at	Tbc1d8	0.360777	1.36996	3.79726	6.38737e-08	TBC1 domain family, member 8
1417162_at	Tmbim1	0.455787	1.72638	3.78769	4.94318e-11	transmembrane BAX inhibitor motif containing 1
1460661_at	S1pr3	0.165307	0.623509	3.77184	6.11295e-06	sphingosine-1-phosphate receptor 3
1422346_at	Nkx2-1	0.39482	1.48731	3.76706	5.46809e-11	NK2 homeobox 1
1453827_at	1110035H17Rik	0.374178	1.40838	3.76394	6.91553e-08	RIKEN cDNA 1110035H17 gene
1418798_s_at	Srpk3	0.133095	0.500826	3.76292	1.48276e-06	serine/arginine-rich protein specific kinase 3
1421456_at	P2ry1	0.275659	1.03444	3.75262	8.31067e-09	purinergic receptor P2Y, G-protein coupled 1
1454933_at	Fam176b	0.38895	1.45882	3.75067	7.05273e-07	family with sequence similarity 176, member B
1418633_at	Notch1	0.439241	1.64642	3.74834	7.9159e-10	Notch gene homolog 1 (Drosophila)
1428151_x_at	Ccbl1	0.220697	0.826362	3.74433	1.30937e-11	cysteine conjugate-beta lyase 1
1428091_at	Klhl7	0.3216	1.20386	3.74335	3.77539e-08	kelch-like 7 (Drosophila)
1449307_at	Dbndd1	0.298041	1.11565	3.74328	6.27979e-07	dysbindin (dystrobrevin binding protein 1) domain containing 1
1451385_at	Fam162a	0.377712	1.40882	3.72988	6.38359e-11	family with sequence similarity 162, member A
1450357_a_at	Ccr6	0.28015	1.04096	3.71574	2.06968e-08	chemokine (C-C motif) receptor 6
1427168_a_at	Col14a1	0.167176	0.621023	3.71479	2.40439e-07	collagen, type XIV, alpha 1
1419555_at	Elf5	0.398792	1.48054	3.71256	7.78105e-07	E74-like factor 5
1427989_at	Amhr2	0.351697	1.30335	3.70589	1.12914e-07	anti-Mullerian hormone type 2 receptor
1419232_a_at	Apoa1	0.134059	0.495398	3.69538	6.01769e-05	apolipoprotein A-I
1429519_at	Fpgt	0.424391	1.56729	3.69304	3.90683e-10	fucose-1-phosphate guanylyltransferase
1416780_at	Pfkm	0.142508	0.525801	3.68962	7.18185e-10	phosphofructokinase, muscle
1418715_at	Pank1	0.127004	0.468107	3.68576	1.64605e-07	pantothenate kinase 1
1424951_at	Baiap2l1	0.493778	1.81937	3.68459	6.83327e-10	BAI1-associated protein 2-like 1
1434138_at	Prune	0.458021	1.68364	3.67591	2.96897e-09	prune homolog (Drosophila)
1422552_at	Rprm	0.273727	1.00548	3.67331	2.52669e-08	reprimo, TP53 dependent G2 arrest mediator candidate
1452227_at	2310045A20Rik	0.4748	1.74083	3.66644	5.90569e-09	RIKEN cDNA 2310045A20 gene
1429409_at	Nlrp14	0.295214	1.08236	3.66634	0.00208271	NLR family, pyrin domain containing 14
1448297_a_at	Tnk2	0.460206	1.68543	3.66233	1.74286e-08	tyrosine kinase, non-receptor, 2
1445472_at	2210412E05Rik	0.429308	1.56636	3.64858	1.35288e-07	RIKEN cDNA 2210412E05 gene
1427975_at	Rasl10a	0.194407	0.709078	3.64738	2.20685e-08	RAS-like, family 10, member A
1435387_at	Slc2a13	0.128647	0.469126	3.64661	4.4843e-06	solute carrier family 2 (facilitated glucose transporter), member 13
1418485_at	Slc4a3	0.481087	1.75097	3.63962	8.58896e-07	solute carrier family 4 (anion exchanger), member 3
1434681_at	4932441K18Rik	0.347637	1.26271	3.63226	5.05454e-09	RIKEN cDNA 4932441K18 gene
1420641_a_at	Sqrdl	0.37738	1.36665	3.62142	1.22536e-09	sulfide quinone reductase-like (yeast)
1455736_at	Mybpc2	0.135918	0.491859	3.61878	1.285e-05	myosin binding protein C, fast-type
1425868_at	Hist2h2bb	0.445638	1.61263	3.61871	3.51849e-08	histone cluster 2, H2bb
1416456_a_at	Chia	0.445324	1.61021	3.61582	2.10538e-13	chitinase, acidic
1428393_at	Nrn1	0.308967	1.11578	3.61132	3.95178e-09	neuritin 1
1416178_a_at	Plekhb1	0.416166	1.50288	3.61126	9.83041e-14	pleckstrin homology domain containing, family B (evectins) member 1
1430848_a_at	2410017P07Rik	0.250338	0.900817	3.59841	4.03226e-07	RIKEN cDNA 2410017P07 gene
1418374_at	Fxyd3	0.23484	0.843198	3.59052	8.04255e-10	FXYD domain-containing ion transport regulator 3
1426000_at	Oxtr	0.138044	0.495635	3.59041	2.02611e-05	oxytocin receptor
1426068_at	Slc7a4	0.438512	1.57296	3.58705	8.34443e-09	solute carrier family 7 (cationic amino acid transporter, y+ system), member 4
1422334_a_at	Sftpa1	0.405699	1.45242	3.58003	3.77654e-14	surfactant associated protein A1
1426731_at	Des	0.214432	0.765601	3.57036	2.90022e-11	desmin
1451328_at	Pcnxl3	0.17309	0.617799	3.56925	1.63565e-05	pecanex-like 3 (Drosophila)
1435800_a_at	Csda	0.46961	1.67389	3.56442	4.91349e-08	cold shock domain protein A
1424531_a_at	Tcea3	0.30443	1.08492	3.56378	2.47531e-11	transcription elongation factor A (SII), 3
1460517_at	9130409J20Rik	0.285331	1.01566	3.55957	1.63725e-06	RIKEN cDNA 9130409J20 gene
1418413_at	Cav3	0.470209	1.67224	3.55637	5.55143e-05	caveolin 3
1415717_at	Rnf220	0.420983	1.49513	3.55153	3.0276e-05	ring finger protein 220
1424960_at	Epn3	0.462694	1.64326	3.5515	5.38515e-08	epsin 3
1424259_at	Lmf1	0.222966	0.791204	3.54854	1.265e-08	lipase maturation factor 1
1429431_at	Ikzf5	0.418098	1.47977	3.53928	1.42189e-07	IKAROS family zinc finger 5
1436042_at	Tln1	0.488655	1.72841	3.53708	8.23115e-08	talin 1
1419638_at	Efnb2	0.497848	1.7586	3.5324	1.87607e-07	ephrin B2
1449971_a_at	Cd209f	0.180475	0.63681	3.52852	6.54797e-06	CD209f antigen
1422837_at	Scel	0.471035	1.66186	3.5281	1.11344e-10	sciellin
1423215_at	Spcs2	0.181168	0.639035	3.5273	2.04655e-07	signal peptidase complex subunit 2 homolog (S. cerevisiae)
1427839_at	Igh-VJ558	0.386225	1.36191	3.52622	1.70444e-14	MRNA (1F6) for IgA V-D-J-heavy chain
1432037_at	Ppp1r9a	0.369405	1.29936	3.51744	1.35583e-11	protein phosphatase 1, regulatory (inhibitor) subunit 9A
1451835_at	Sox21	0.0457878	0.160972	3.51561	0.000406394	SRY-box containing gene 21
1425852_at	A230107C01Rik	0.221628	0.777027	3.50599	1.13031e-07	RIKEN cDNA A230107C01 gene
1429762_a_at	Bbs5	0.240817	0.844186	3.5055	1.82896e-07	Bardet-Biedl syndrome 5 (human)
1460223_a_at	Epb4.9	0.340256	1.18854	3.49307	6.56608e-08	erythrocyte protein band 4.9
1419407_at	Hc	0.212962	0.743706	3.4922	2.83075e-12	hemolytic complement
1428021_at	Mccc2	0.254993	0.889809	3.48954	4.24647e-06	methylcrotonoyl-Coenzyme A carboxylase 2 (beta)
1421685_at	Clec4b1	0.391841	1.36439	3.482	1.16528e-07	C-type lectin domain family 4, member b1
1449368_at	Dcn	0.289382	1.00588	3.47595	6.65959e-11	decorin
1451332_at	Zfp521	0.246014	0.854645	3.47398	2.97822e-07	zinc finger protein 521
1436388_a_at	3830406C13Rik	0.426636	1.48104	3.47143	7.48662e-09	RIKEN cDNA 3830406C13 gene
1426981_at	Pcsk6	0.234841	0.81196	3.45749	1.08109e-07	proprotein convertase subtilisin/kexin type 6
1432473_a_at	Abca14	0.174281	0.599642	3.44066	0.00217577	ATP-binding cassette, sub-family A (ABC1), member 14
1418982_at	Cebpa	0.370318	1.26881	3.42627	1.85904e-07	CCAAT/enhancer binding protein (C/EBP), alpha
1445383_at	Tmem44	0.463704	1.58743	3.42337	1.29814e-08	transmembrane protein 44
1448942_at	Gng11	0.457141	1.56431	3.42193	7.92516e-08	guanine nucleotide binding protein (G protein), gamma 11
1449353_at	Zmat3	0.377184	1.29033	3.42095	2.87977e-09	zinc finger matrin type 3
1426566_s_at	Il17re	0.454875	1.55394	3.41619	2.55445e-09	interleukin 17 receptor E
1417738_at	Rab25	0.320457	1.0927	3.40983	7.95188e-13	RAB25, member RAS oncogene family
1437077_at	Dcun1d2	0.205437	0.700433	3.40948	3.05349e-07	DCN1, defective in cullin neddylation 1, domain containing 2 (S. cerevisiae)
1421549_at	Pcdhb15	0.443848	1.50332	3.38701	6.04906e-06	protocadherin beta 15
1450725_s_at	Car14	0.190893	0.645935	3.38375	3.61805e-08	carbonic anhydrase 14
1423959_at	Ropn1l	0.180741	0.611131	3.38125	0.000307397	ropporin 1-like
1416838_at	Mut	0.18633	0.627855	3.36959	0.000230708	methylmalonyl-Coenzyme A mutase
1448861_at	Traf5	0.463384	1.56099	3.36868	1.6276e-06	TNF receptor-associated factor 5
1432094_a_at	Ccdc132	0.455082	1.53278	3.36813	2.56434e-11	coiled-coil domain containing 132
1423148_at	Skp1a	0.287405	0.967769	3.36727	3.64337e-08	S-phase kinase-associated protein 1A
1428524_at	Cars2	0.252686	0.850617	3.3663	9.39497e-09	cysteinyl-tRNA synthetase 2 (mitochondrial)(putative)
1420518_a_at	Igsf9	0.266558	0.895621	3.35995	7.31371e-08	immunoglobulin superfamily, member 9
1438022_at	Rab11fip3	0.384607	1.29052	3.35542	6.71619e-08	RAB11 family interacting protein 3 (class II)
1451918_a_at	Loh12cr1	0.374682	1.25579	3.35161	4.51212e-06	loss of heterozygosity, 12, chromosomal region 1 homolog (human)
1422072_a_at	Gstm6	0.37986	1.27211	3.34889	8.58177e-08	glutathione S-transferase, mu 6
1422175_at	Mmp1a	0.164108	0.549242	3.34684	0.000948808	matrix metallopeptidase 1a (interstitial collagenase)
1416481_s_at	Higd1a	0.214685	0.718169	3.34522	2.54827e-06	HIG1 domain family, member 1A
1417046_at	Tusc4	0.481376	1.60683	3.338	2.92109e-10	tumor suppressor candidate 4
1416752_at	Ldb3	0.160668	0.53181	3.30999	3.29895e-05	LIM domain binding 3
1424621_at	Krcc1	0.497656	1.64539	3.30627	4.82932e-06	lysine-rich coiled-coil 1
1441967_at	Pddc1	0.37734	1.24369	3.29593	2.50072e-08	Parkinson disease 7 domain containing 1
1428095_a_at	C2cd2l	0.375356	1.23713	3.29589	6.77487e-10	C2 calcium-dependent domain containing 2-like
1416107_at	Nsg2	0.31721	1.04303	3.28812	0.00311585	neuron specific gene family member 2
1435831_at	Upk1b	0.4881	1.60096	3.27997	2.53423e-09	uroplakin 1B
1448074_at	Rln1	0.307958	1.00735	3.27105	3.00844e-08	Relaxin 1, mRNA (cDNA clone IMAGE:40044524)
1418696_at	Ttc36	0.439388	1.43476	3.26535	1.35788e-07	tetratricopeptide repeat domain 36
1420550_at	Lce1f	0.250115	0.81527	3.25958	4.82556e-06	late cornified envelope 1F
1422313_a_at	Igfbp5	0.440754	1.4322	3.24943	5.91736e-15	insulin-like growth factor binding protein 5
1430066_at	Fam184a	0.29041	0.943395	3.24849	2.28187e-07	family with sequence similarity 184, member A
1433904_at	Ggnbp1	0.220455	0.712476	3.23184	7.437e-08	gametogenetin binding protein 1
1428113_at	Tmtc4	0.278207	0.898529	3.22972	1.53006e-05	transmembrane and tetratricopeptide repeat containing 4
1428326_s_at	Hrsp12	0.36249	1.16312	3.2087	1.89411e-07	heat-responsive protein 12
1423511_at	Asf1a	0.442084	1.4142	3.19894	2.54633e-07	ASF1 anti-silencing function 1 homolog A (S. cerevisiae)
1435097_at	Mmab	0.424251	1.35405	3.19164	1.27118e-05	methylmalonic aciduria (cobalamin deficiency) type B homolog (human)
1418801_at	Zkscan1	0.377641	1.20466	3.18995	2.24803e-08	zinc finger with KRAB and SCAN domains 1
1423646_at	Zdhhc3	0.349432	1.11358	3.18683	5.01862e-10	zinc finger, DHHC domain containing 3
1422982_at	Ar	0.293721	0.935802	3.18602	5.56681e-07	androgen receptor
1416854_at	Slc34a2	0.447125	1.42352	3.18372	1.45491e-12	solute carrier family 34 (sodium phosphate), member 2
1423891_at	Gstt3	0.401706	1.27648	3.17764	4.19142e-11	glutathione S-transferase, theta 3
1427786_at	Sp6	0.209545	0.663996	3.16875	2.37042e-05	Kruppel like factor (Klf14 gene)
1427133_s_at	Lrp2	0.395158	1.25134	3.16669	5.08858e-09	low density lipoprotein receptor-related protein 2
1431126_a_at	0610011F06Rik	0.461477	1.45996	3.16368	2.91788e-09	RIKEN cDNA 0610011F06 gene
1421242_at	Rnf144a	0.302381	0.955581	3.16019	3.35172e-12	ring finger protein 144A
1439332_at	Ddit4l	0.159248	0.502558	3.15583	1.31619e-07	DNA-damage-inducible transcript 4-like
1418648_at	Egln3	0.0302514	0.095398	3.15351	0.0682638	EGL nine homolog 3 (C. elegans)
1416620_at	Smarcal1	0.342384	1.07766	3.14752	1.52976e-07	SWI/SNF related matrix associated, actin dependent regulator of chromatin, subfamily a-like 1
1419332_at	Egfl6	0.0999781	0.314248	3.14317	6.37116e-05	EGF-like-domain, multiple 6
1427047_at	Nup188	0.437566	1.37293	3.13765	3.60031e-08	nucleoporin 188
1427912_at	Cbr3	0.437277	1.36917	3.13113	2.71901e-11	carbonyl reductase 3
1416416_x_at	Gstm1	0.365585	1.14298	3.12644	1.11015e-11	glutathione S-transferase, mu 1
1417797_a_at	1810019J16Rik	0.223346	0.69631	3.11762	4.96137e-06	RIKEN cDNA 1810019J16 gene
1448104_at	Aldh6a1	0.182642	0.568937	3.11503	3.36877e-07	aldehyde dehydrogenase family 6, subfamily A1
1453487_at	Dhdh	0.37382	1.16361	3.11274	6.6372e-06	dihydrodiol dehydrogenase (dimeric)
1449465_at	Reln	0.489548	1.52323	3.1115	1.65364e-07	reelin
1421381_a_at	Col9a1	0.448411	1.39489	3.11074	0.00191167	collagen, type IX, alpha 1
1451405_at	Pcca	0.354541	1.10288	3.11072	8.68307e-09	propionyl-Coenzyme A carboxylase, alpha polypeptide
1421414_a_at	Sema6a	0.325432	1.00741	3.09562	1.68975e-07	sema domain, transmembrane domain (TM), and cytoplasmic domain, (semaphorin) 6A
1429218_at	Det1	0.0760543	0.234969	3.08949	0.000922787	de-etiolated homolog 1 (Arabidopsis)
1427556_at	Mylk2	0.182318	0.562578	3.0857	6.78513e-05	myosin, light polypeptide kinase 2, skeletal muscle
1421832_at	Twsg1	0.418472	1.2887	3.07954	5.08395e-14	twisted gastrulation homolog 1 (Drosophila)
1419247_at	Rgs2	0.3061	0.939932	3.07067	1.6224e-05	regulator of G-protein signaling 2
1424768_at	Cald1	0.268301	0.818151	3.04937	0.01301	caldesmon 1
1449229_a_at	Cdkl2	0.368545	1.12296	3.047	7.65997e-08	cyclin-dependent kinase-like 2 (CDC2-related kinase)
1427293_a_at	Auts2	0.406542	1.23828	3.04588	0.00019314	autism susceptibility candidate 2
1416568_a_at	Acin1	0.302775	0.92174	3.04431	1.42584e-07	apoptotic chromatin condensation inducer 1
1428507_at	Hdhd2	0.491973	1.49092	3.03049	1.29839e-08	haloacid dehalogenase-like hydrolase domain containing 2
1429339_a_at	Acad10	0.294202	0.890002	3.02514	2.58477e-06	acyl-Coenzyme A dehydrogenase family, member 10
1432185_a_at	Spdyb	0.391008	1.18107	3.02059	2.78251e-06	speedy homolog B (Drosophila)
1416444_at	Elovl2	0.33477	1.00948	3.01544	7.14831e-06	elongation of very long chain fatty acids (FEN1/Elo2, SUR4/Elo3, yeast)-like 2
1415735_at	Ddb1	0.468331	1.4114	3.01367	1.77987e-09	damage specific DNA binding protein 1
1451545_at	Tdrd3	0.336171	1.01304	3.01347	1.61205e-07	tudor domain containing 3
1418640_at	Sirt1	0.479538	1.44503	3.01338	1.25933e-08	sirtuin 1 (silent mating type information regulation 2, homolog) 1 (S. cerevisiae)
1417450_a_at	Tacc3	0.489483	1.47115	3.00552	2.22149e-07	transforming, acidic coiled-coil containing protein 3
1437069_at	Osbpl8	0.312174	0.936499	2.99992	1.82035e-05	oxysterol binding protein-like 8
1417533_a_at	Itgb5	0.47585	1.41164	2.96656	2.35394e-10	integrin beta 5
1450972_at	3110040N11Rik	0.428056	1.26753	2.96113	3.20684e-07	RIKEN cDNA 3110040N11 gene
1427169_at	Pard3b	0.425909	1.26081	2.96029	1.49778e-06	par-3 partitioning defective 3 homolog B (C. elegans)
1416091_at	Mtap4	0.326458	0.966124	2.95941	0.000266084	microtubule-associated protein 4
1427239_at	Ift122	0.470079	1.3903	2.95759	1.56698e-08	intraflagellar transport 122 homolog (Chlamydomonas)
1438350_at	Gpr64	0.285548	0.843571	2.95421	2.48125e-05	G protein-coupled receptor 64
1451547_at	Iyd	0.449369	1.32572	2.95018	4.79258e-09	iodotyrosine deiodinase
1418667_at	2410002O22Rik	0.430373	1.26855	2.94756	3.76089e-08	RIKEN cDNA 2410002O22 gene
1423037_at	Aplnr	0.142735	0.42069	2.94736	2.3852e-08	apelin receptor
1423542_at	Klk7	0.329285	0.969697	2.94486	4.35477e-06	kallikrein related-peptidase 7 (chymotryptic, stratum corneum)
1455188_at	Ephb1	0.141646	0.417035	2.94421	2.46657e-05	Eph receptor B1
1434354_at	Maob	0.385069	1.13295	2.9422	3.83749e-09	monoamine oxidase B
1428745_a_at	2310003L22Rik	0.441229	1.29769	2.94107	3.96539e-08	RIKEN cDNA 2310003L22 gene
1416713_at	Tppp3	0.31086	0.912855	2.93655	2.34055e-12	tubulin polymerization-promoting protein family member 3
1417933_at	Igfbp6	0.266253	0.779921	2.92925	7.87991e-13	insulin-like growth factor binding protein 6
1435987_x_at	1110059G02Rik	0.37465	1.0968	2.92754	8.49839e-11	RIKEN cDNA 1110059G02 gene
1434513_at	Atp13a3	0.417897	1.22024	2.91994	1.19397e-06	ATPase type 13A3
1429413_at	Cpm	0.336906	0.976279	2.89778	5.0163e-12	carboxypeptidase M
1427984_at	Senp6	0.346721	1.00176	2.88923	2.43882e-06	SUMO/sentrin specific peptidase 6
1421253_at	Nrap	0.424242	1.22567	2.88908	4.58586e-08	nebulin-related anchoring protein
1435829_at	Zmat1	0.339326	0.979099	2.88542	1.17936e-07	zinc finger, matrin type 1
1450289_at	Foxd2	0.219578	0.63273	2.88157	0.0214327	forkhead box D2
1422738_at	Ddr2	0.24388	0.702071	2.87875	6.81313e-06	discoidin domain receptor family, member 2
1446492_at	Tmem132d	0.216347	0.620011	2.86583	9.27651e-07	Transmembrane protein 132D, mRNA (cDNA clone MGC:175914 IMAGE:9055565)
1431024_a_at	Arid4b	0.207915	0.594252	2.85814	0.000580071	AT rich interactive domain 4B (RBP1-like)
1417607_at	Cox6a2	0.322176	0.919291	2.85338	1.61552e-13	cytochrome c oxidase, subunit VI a, polypeptide 2
1434107_at	Spata2	0.243291	0.692335	2.8457	2.06924e-05	spermatogenesis associated 2
1437067_at	Phtf2	0.461332	1.31178	2.84347	3.30902e-06	putative homeodomain transcription factor 2
1452446_a_at	Tmub2	0.343729	0.975042	2.83666	4.39033e-07	transmembrane and ubiquitin-like domain containing 2
1421963_a_at	Cdc25b	0.386265	1.09267	2.8288	2.08179e-06	cell division cycle 25 homolog B (S. pombe)
1420425_at	Prdm1	0.330848	0.933045	2.82016	3.26112e-05	PR domain containing 1, with ZNF domain
1443921_at	Ranbp3l	0.34839	0.975662	2.80049	6.10134e-06	RAN binding protein 3-like
1421729_a_at	Fert2	0.363544	1.01435	2.79017	2.92694e-06	fer (fms/fps related) protein kinase, testis specific 2
1433702_at	Ermp1	0.324682	0.901942	2.77793	2.97989e-08	endoplasmic reticulum metallopeptidase 1
1426440_at	Dhrs7	0.488551	1.35697	2.77754	1.0499e-10	dehydrogenase/reductase (SDR family) member 7
1435540_at	Irgq	0.419663	1.16298	2.77122	8.47318e-06	immunity-related GTPase family, Q
1417819_at	Tor1b	0.359201	0.994771	2.7694	3.76169e-08	torsin family 1, member B
1420998_at	Etv5	0.454009	1.25573	2.76587	1.83844e-11	ets variant gene 5
1434007_at	Gyltl1b	0.490778	1.35595	2.76286	2.47672e-09	glycosyltransferase-like 1B
1431995_at	Antxr1	0.318174	0.878096	2.7598	2.11324e-07	anthrax toxin receptor 1
1421117_at	Dst	0.36884	1.01776	2.75935	9.38973e-06	dystonin
1416673_at	Bace2	0.362291	0.99899	2.75743	2.7117e-06	beta-site APP-cleaving enzyme 2
1417892_a_at	Sirt3	0.416198	1.14644	2.75455	3.43627e-10	sirtuin 3 (silent mating type information regulation 2, homolog) 3 (S. cerevisiae)
1435553_at	Pdzd2	0.257428	0.708804	2.75341	3.3443e-06	PDZ domain containing 2
1460405_at	Arhgef10l	0.323923	0.890287	2.74846	6.60157e-06	Rho guanine nucleotide exchange factor (GEF) 10-like
1449150_at	Krba1	0.347179	0.953332	2.74594	2.44781e-08	KRAB-A domain containing 1
1428271_at	Acbd4	0.455601	1.24813	2.73953	5.63731e-10	acyl-Coenzyme A binding domain containing 4
1417522_at	Fbxo32	0.270722	0.741514	2.73902	9.74076e-07	F-box protein 32
1417481_at	Ramp1	0.407146	1.11483	2.73816	2.74433e-11	receptor (calcitonin) activity modifying protein 1
1455179_at	Mpp7	0.308519	0.844698	2.73791	2.27172e-07	membrane protein, palmitoylated 7 (MAGUK p55 subfamily member 7)
1417248_at	Ralbp1	0.457241	1.25081	2.73555	4.52393e-14	ralA binding protein 1
1434738_at	Tarsl2	0.476709	1.30329	2.73392	1.87462e-07	threonyl-tRNA synthetase-like 2
1424968_at	2210023G05Rik	0.234747	0.63548	2.70709	2.93622e-07	RIKEN cDNA 2210023G05 gene
1458467_at	1110032D16Rik	0.320351	0.86539	2.70138	5.64069e-06	RIKEN cDNA 1110032D16 gene
1442415_at	5830454E08Rik	0.387	1.04469	2.69946	1.33786e-07	RIKEN cDNA 5830454E08 gene
1418451_at	Gng2	0.345771	0.933334	2.69929	7.05665e-08	guanine nucleotide binding protein (G protein), gamma 2
1430137_at	1300002E11Rik	0.337457	0.9099	2.69634	2.40803e-05	RIKEN cDNA 1300002E11 gene
1429709_at	Pmpcb	0.120658	0.324934	2.69301	0.000399955	peptidase (mitochondrial processing) beta
1424786_s_at	Wdr45	0.478155	1.28726	2.69214	8.32607e-12	WD repeat domain 45
1419662_at	Ogn	0.467001	1.25427	2.68579	1.61452e-12	osteoglycin
1455621_at	BC066107	0.360969	0.96858	2.68328	9.51899e-08	cDNA sequence BC066107
1417358_s_at	Sorbs1	0.402174	1.07561	2.67448	4.47009e-07	sorbin and SH3 domain containing 1
1448905_at	Nme3	0.376562	1.00639	2.67258	3.82171e-10	non-metastatic cells 3, protein expressed in
1434113_a_at	Rexo4	0.143912	0.380549	2.64432	1.50004e-06	REX4, RNA exonuclease 4 homolog (S. cerevisiae)
1424550_at	Zfyve27	0.465974	1.23069	2.64111	2.2627e-08	zinc finger, FYVE domain containing 27
1423747_a_at	Pdk1	0.495761	1.3061	2.63454	2.9365e-08	pyruvate dehydrogenase kinase, isoenzyme 1
1417689_a_at	Pdzk1ip1	0.313727	0.824247	2.62727	2.35234e-11	PDZK1 interacting protein 1
1416995_at	Pacsin3	0.381188	0.999169	2.6212	5.76097e-06	protein kinase C and casein kinase substrate in neurons 3
1421058_at	Adh7	0.0575287	0.15052	2.61642	3.00643e-10	alcohol dehydrogenase 7 (class IV), mu or sigma polypeptide
1416675_s_at	Plcd1	0.467015	1.22164	2.61585	2.08915e-12	phospholipase C, delta 1
1419523_at	Cyp3a13	0.421868	1.10152	2.61106	4.30041e-08	cytochrome P450, family 3, subfamily a, polypeptide 13
1417609_at	Ube2a	0.400162	1.04259	2.60542	2.21047e-08	ubiquitin-conjugating enzyme E2A, RAD6 homolog (S. cerevisiae)
1418589_a_at	Mlf1	0.253237	0.657763	2.59742	5.46593e-09	myeloid leukemia factor 1
1422558_at	Gamt	0.243958	0.632888	2.59425	6.75807e-09	guanidinoacetate methyltransferase
1433982_at	Usp28	0.203635	0.526645	2.58621	1.8845e-06	ubiquitin specific peptidase 28
1416707_a_at	Pmf1	0.389604	1.00693	2.5845	8.38398e-07	polyamine-modulated factor 1
1425202_a_at	Ank3	0.364746	0.93954	2.57587	4.2637e-09	ankyrin 3, epithelial
1450738_at	Kif21a	0.435603	1.12166	2.57495	7.01777e-08	kinesin family member 21A
1425516_at	Ogt	0.387194	0.996687	2.57413	5.93249e-09	O-linked N-acetylglucosamine (GlcNAc) transferase (UDP-N-acetylglucosamine:polypeptide-N-acetylglucosaminyl transferase)
1426582_at	Atf2	0.465259	1.19679	2.57231	1.09338e-08	activating transcription factor 2
1437879_at	Alg10b	0.467502	1.19992	2.56667	5.85147e-07	asparagine-linked glycosylation 10 homolog B (yeast, alpha-1,2-glucosyltransferase)
1433742_at	Kank1	0.420182	1.07611	2.56104	1.46494e-08	KN motif and ankyrin repeat domains 1
1431674_at	2610303G11Rik	0.187842	0.477583	2.54247	0.000173324	RIKEN cDNA 2610303G11 gene
1427495_at	Scn7a	0.180087	0.457605	2.54102	2.41995e-06	sodium channel, voltage-gated, type VII, alpha
1449526_a_at	Gdpd3	0.473957	1.20397	2.54026	3.58174e-09	glycerophosphodiester phosphodiesterase domain containing 3
1454748_at	Naprt1	0.472617	1.20026	2.5396	2.74014e-08	nicotinate phosphoribosyltransferase domain containing 1
1418858_at	Aox3	0.425957	1.08017	2.53587	8.5351e-14	aldehyde oxidase 3
1429994_s_at	Cyp2c65	0.218982	0.552196	2.52164	0.000353831	cytochrome P450, family 2, subfamily c, polypeptide 65
1434914_at	Rab6b	0.264253	0.66596	2.52016	8.21576e-11	RAB6B, member RAS oncogene family
1456483_at	Zfp9	0.402614	1.01442	2.51958	1.43369e-07	zinc finger protein 9
1416716_at	Efs	0.27184	0.684444	2.51782	5.89826e-08	embryonal Fyn-associated substrate
1454996_at	Hsdl1	0.283359	0.712253	2.51361	3.26902e-06	hydroxysteroid dehydrogenase like 1
1425359_at	Mall	0.244382	0.614256	2.51351	3.32698e-08	mal, T-cell differentiation protein-like
1427512_a_at	Lama3	0.492303	1.23304	2.50463	3.95091e-09	laminin, alpha 3
1426535_at	Ktelc1	0.493141	1.23481	2.50397	7.70528e-11	KTEL (Lys-Tyr-Glu-Leu) containing 1
1426880_at	Etl4	0.301331	0.75414	2.50269	1.77629e-10	enhancer trap locus 4
1434292_at	Snhg11	0.362202	0.905671	2.50046	6.87082e-10	small nucleolar RNA host gene 11 (non-protein coding)
1448927_at	Kcnn2	0.463154	1.157	2.49809	9.39782e-06	potassium intermediate/small conductance calcium-activated channel, subfamily N, member 2
1423433_at	Trove2	0.485633	1.21138	2.49444	2.47662e-10	TROVE domain family, member 2
1417129_a_at	Meis2	0.396619	0.988236	2.49165	3.00539e-11	Meis homeobox 2
1445863_at	Vwa3a	0.359864	0.892583	2.48034	4.01814e-06	Von Willebrand factor A domain containing 3A (Vwa3a), mRNA
1424007_at	Gdf10	0.490678	1.21697	2.48017	1.37568e-10	growth differentiation factor 10
1423494_at	2310042E22Rik	0.314102	0.778776	2.47937	3.34962e-07	RIKEN cDNA 2310042E22 gene
1432282_a_at	Tlcd2	0.313618	0.776334	2.47541	2.00913e-05	TLC domain containing 2
1460196_at	Cbr1	0.427719	1.05796	2.47349	3.59652e-09	carbonyl reductase 1
1418588_at	Nrsn1	0.485356	1.19838	2.46907	7.16931e-07	neurensin 1
1423551_at	Cdh13	0.385652	0.951655	2.46765	8.05845e-10	cadherin 13
1434975_x_at	4933439C20Rik	0.408156	1.0068	2.4667	1.88522e-12	RIKEN cDNA 4933439C20 gene
1421871_at	Sh3bgrl	0.490947	1.20915	2.4629	1.10396e-09	SH3-binding domain glutamic acid-rich protein like
1422080_at	Il7	0.337546	0.82715	2.45048	7.89261e-07	interleukin 7
1416368_at	Gsta4	0.359259	0.872582	2.42884	4.71796e-12	glutathione S-transferase, alpha 4
1422597_at	Mmp15	0.349326	0.848068	2.42773	2.68498e-12	matrix metallopeptidase 15
1426547_at	Gc	0.460427	1.11694	2.42588	1.00118e-05	group specific component
1430145_at	Lrrc28	0.236522	0.573467	2.42458	1.09925e-08	leucine rich repeat containing 28
1429023_at	Hepacam	0.375624	0.90955	2.42144	0.00136013	hepatocyte cell adhesion molecule
1417388_at	Bex2	0.476408	1.15195	2.41798	9.14885e-11	brain expressed X-linked 2
1424324_at	Esco1	0.378997	0.914763	2.41364	0.000489004	establishment of cohesion 1 homolog 1 (S. cerevisiae)
1426595_at	Slc18a1	0.470029	1.13294	2.41037	0.000447241	solute carrier family 18 (vesicular monoamine), member 1
1425668_a_at	St3gal4	0.126119	0.303899	2.40963	1.06558e-05	ST3 beta-galactoside alpha-2,3-sialyltransferase 4
1435435_at	Cttnbp2	0.309472	0.744901	2.40701	1.25333e-05	cortactin binding protein 2
1424677_at	Cyp2j9	0.415218	0.998742	2.40534	1.8493e-06	cytochrome P450, family 2, subfamily j, polypeptide 9
1420988_at	Polh	0.442591	1.06447	2.40509	1.8917e-07	polymerase (DNA directed), eta (RAD 30 related)
1430479_at	2010007H06Rik	0.454781	1.09249	2.40223	1.07704e-08	RIKEN cDNA 2010007H06 gene
1417848_at	Zfp704	0.201825	0.483473	2.3955	9.35658e-05	zinc finger protein 704
1435601_at	Phlppl	0.425597	1.01722	2.39011	1.06351e-05	PH domain and leucine rich repeat protein phosphatase-like
1419687_at	Macrod1	0.300541	0.717173	2.38627	3.09709e-09	MACRO domain containing 1
1425927_a_at	Atf5	0.46911	1.11901	2.38538	8.95377e-11	activating transcription factor 5
1419547_at	Fahd1	0.438099	1.04401	2.38305	2.87527e-09	fumarylacetoacetate hydrolase domain containing 1
1421369_a_at	Mab21l1	0.411757	0.980923	2.38229	0.000239671	mab-21-like 1 (C. elegans)
1422540_at	Fbln1	0.267803	0.637073	2.37889	2.77187e-08	fibulin 1
1422498_at	Mageh1	0.499725	1.18874	2.37879	1.13754e-06	melanoma antigen, family H, 1
1449013_at	Eef2k	0.26785	0.636906	2.37785	6.87695e-06	eukaryotic elongation factor-2 kinase
1423152_at	Vapb	0.44822	1.06003	2.36497	2.51919e-10	vesicle-associated membrane protein, associated protein B and C
1418673_at	Snai2	0.370429	0.87275	2.35606	3.33459e-08	snail homolog 2 (Drosophila)
1426711_at	Tmco3	0.403986	0.951708	2.3558	1.7572e-06	transmembrane and coiled-coil domains 3
1425819_at	Zbtb7c	0.236602	0.556077	2.35027	6.05076e-06	zinc finger and BTB domain containing 7C
1454182_at	5430417C01Rik	0.253255	0.595029	2.34952	3.64706e-06	RIKEN cDNA 5430417C01 gene
1417846_at	Ulk2	0.38283	0.898851	2.34791	2.50784e-07	Unc-51 like kinase 2 (C. elegans)
1453366_at	Tdrkh	0.436949	1.02498	2.34577	1.16312e-06	tudor and KH domain containing protein
1418213_at	Krt23	0.435571	1.01908	2.33964	5.77011e-13	keratin 23
1429139_at	Otud7b	0.411677	0.957273	2.3253	1.09895e-06	OTU domain containing 7B
1424940_s_at	BC022687	0.413225	0.958705	2.32005	9.8162e-07	cDNA sequence BC022687
1424817_at	Spef1	0.247032	0.571234	2.31239	2.8281e-06	sperm flagellar 1
1425631_at	Ppp1r3c	0.375786	0.868634	2.31152	1.0863e-10	protein phosphatase 1, regulatory (inhibitor) subunit 3C
1421582_a_at	Creb1	0.348012	0.804347	2.31126	1.41914e-05	cAMP responsive element binding protein 1
1427934_at	Lyrm2	0.486233	1.12334	2.31029	1.38718e-08	LYR motif containing 2
1419613_at	Col7a1	0.45076	1.0408	2.30899	1.86911e-06	collagen, type VII, alpha 1
1430841_at	3300002P13Rik	0.346779	0.800592	2.30865	2.58064e-05	RIKEN cDNA 3300002P13 gene
1427456_at	Wdfy3	0.408655	0.942965	2.30748	1.35953e-05	WD repeat and FYVE domain containing 3
1420039_s_at	Cbx7	0.412076	0.949345	2.30381	1.10932e-09	chromobox homolog 7
1425979_a_at	Fbf1	0.346277	0.796775	2.30098	1.03939e-07	Fas (TNFRSF6) binding factor 1
1452411_at	Lrrc1	0.456756	1.04948	2.29769	5.18805e-09	leucine rich repeat containing 1
1449280_at	Esm1	0.313225	0.71903	2.29557	3.57906e-10	endothelial cell-specific molecule 1
1423261_at	1500015O10Rik	0.357022	0.817899	2.29089	7.69901e-06	RIKEN cDNA 1500015O10 gene
1436191_at	Arid4a	0.469042	1.0719	2.28529	9.62429e-06	AT rich interactive domain 4A (RBP1-like)
1417382_at	Entpd5	0.377366	0.861945	2.28411	4.90439e-09	ectonucleoside triphosphate diphosphohydrolase 5
1449466_at	Clec3b	0.492839	1.12273	2.27809	2.38783e-08	C-type lectin domain family 3, member b
1432250_at	Utp14a	0.258085	0.587713	2.27721	0.000112754	UTP14, U3 small nucleolar ribonucleoprotein, homolog A (yeast)
1428019_at	4932425I24Rik	0.295845	0.671704	2.27046	1.31341e-08	RIKEN cDNA 4932425I24 gene
1440261_at	Ap4e1	0.388492	0.881688	2.26951	1.18995e-05	adaptor-related protein complex AP-4, epsilon 1
1421093_at	Slc7a10	0.439495	0.994639	2.26314	3.08716e-08	solute carrier family 7 (cationic amino acid transporter, y+ system), member 10
1429869_at	1110020C03Rik	0.400393	0.903572	2.25671	1.0013e-06	RIKEN cDNA 1110020C03 gene
1417113_at	Gmcl1	0.339906	0.765306	2.25152	8.47284e-09	germ cell-less homolog 1 (Drosophila)
1434511_at	Phkb	0.360484	0.810446	2.24822	3.54614e-05	phosphorylase kinase beta
1428905_at	Rraga	0.377612	0.847711	2.24493	3.5406e-06	Ras-related GTP binding A
1422851_at	Hmga2	0.304886	0.677286	2.22144	0.00483151	high mobility group AT-hook 2
1422125_at	Htr2b	0.422949	0.937893	2.21751	1.80572e-06	5-hydroxytryptamine (serotonin) receptor 2B
1449145_a_at	Cav1	0.46945	1.03959	2.21449	1.97411e-14	caveolin 1, caveolae protein
1416318_at	Serpinb1a	0.301187	0.665408	2.20928	9.59886e-08	serine (or cysteine) peptidase inhibitor, clade B, member 1a
1417504_at	Calb1	0.265079	0.584047	2.2033	0.0123071	calbindin 1
1457867_at	Sgpp2	0.296986	0.653851	2.20162	6.07011e-08	sphingosine-1-phosphate phosphotase 2
1421072_at	Irx5	0.373481	0.821919	2.20069	2.86025e-09	Iroquois related homeobox 5 (Drosophila)
1422603_at	Rnase4	0.435725	0.958271	2.19926	4.40374e-14	ribonuclease, RNase A family 4
1450969_at	Pccb	0.430212	0.944465	2.19535	2.26613e-09	propionyl Coenzyme A carboxylase, beta polypeptide
1436030_at	Cachd1	0.357461	0.784414	2.19441	2.7242e-07	cache domain containing 1
1439839_at	D130051D11Rik	0.221544	0.486031	2.19383	7.59073e-05	RIKEN cDNA D130051D11 gene
1418489_a_at	Calcrl	0.367187	0.799457	2.17725	2.2653e-08	calcitonin receptor-like
1452913_at	Pcp4l1	0.255004	0.553705	2.17136	2.54923e-11	Purkinje cell protein 4-like 1
1423295_at	Tm9sf2	0.184949	0.401505	2.1709	0.000888362	transmembrane 9 superfamily member 2
1423120_at	Ide	0.426146	0.924203	2.16875	1.69037e-09	insulin degrading enzyme
1421657_a_at	Sox17	0.467356	1.01294	2.16739	1.45447e-07	SRY-box containing gene 17
1417616_at	St6galnac2	0.466297	1.00922	2.16434	5.48228e-13	ST6 (alpha-N-acetyl-neuraminyl-2,3-beta-galactosyl-1,3)-N-acetylgalactosaminide alpha-2,6-sialyltransferase 2
1417970_at	Atp5s	0.345733	0.747316	2.16154	7.5378e-10	ATP synthase, H+ transporting, mitochondrial F0 complex, subunit s
1453468_at	4930430F08Rik	0.429355	0.927309	2.15977	1.99847e-07	RIKEN cDNA 4930430F08 gene
1451803_a_at	Vegfb	0.472764	1.02105	2.15975	3.49792e-11	vascular endothelial growth factor B
1416749_at	Htra1	0.477511	1.02909	2.1551	2.41033e-09	HtrA serine peptidase 1
1437629_at	Arhgef19	0.28267	0.606707	2.14634	6.62474e-09	Rho guanine nucleotide exchange factor (GEF) 19
1432154_at	4933407I08Rik	0.419274	0.899291	2.14488	5.52567e-05	RIKEN cDNA 4933407I08 gene
1451304_at	Tmem143	0.392736	0.839181	2.13676	1.57734e-06	transmembrane protein 143
1431422_a_at	Dusp14	0.471511	1.00563	2.13277	1.25742e-09	dual specificity phosphatase 14
1417514_at	Ssx2ip	0.457171	0.973559	2.12953	1.20159e-11	synovial sarcoma, X breakpoint 2 interacting protein
1415964_at	Scd1	0.497085	1.05632	2.12503	5.32663e-14	stearoyl-Coenzyme A desaturase 1
1452766_at	Tppp	0.316224	0.670962	2.12179	5.13505e-05	tubulin polymerization promoting protein
1417661_at	Rdm1	0.309576	0.656791	2.12158	1.59902e-11	RAD52 motif 1
1460368_at	Mpp4	0.471995	0.998358	2.11518	1.64609e-05	membrane protein, palmitoylated 4 (MAGUK p55 subfamily member 4)
1424777_at	Wdr21	0.387624	0.819355	2.11379	2.32529e-08	WD repeat domain 21
1426289_at	Qrich1	0.150209	0.317005	2.11043	5.19751e-05	glutamine-rich 1
1436035_at	3830431G21Rik	0.398823	0.840049	2.10632	4.87839e-10	RIKEN cDNA 3830431G21 gene
1424186_at	Ccdc80	0.315782	0.664328	2.10375	8.18515e-09	coiled-coil domain containing 80
1420146_at	Tiam2	0.280286	0.58948	2.10313	9.9535e-05	T-cell lymphoma invasion and metastasis 2
1448227_at	Grb7	0.376947	0.79261	2.10271	3.8036e-11	growth factor receptor bound protein 7
1423490_at	Fbxo3	0.476381	1.00067	2.10058	1.88404e-07	F-box protein 3
1426690_a_at	Srebf1	0.28205	0.59225	2.0998	4.07167e-05	sterol regulatory element binding transcription factor 1
1418128_at	Adcy6	0.427204	0.896924	2.09952	1.99481e-08	adenylate cyclase 6
1416970_a_at	Cox7a2	0.408495	0.856426	2.09654	6.25916e-06	cytochrome c oxidase, subunit VIIa 2
1452592_at	Mgst2	0.411407	0.862081	2.09545	9.22392e-10	microsomal glutathione S-transferase 2
1435417_at	AI464131	0.35533	0.742375	2.08925	1.40876e-07	expressed sequence AI464131
1442903_at	4732423E21Rik	0.350942	0.732294	2.08665	0.000216686	RIKEN cDNA 4732423E21 gene
1431335_a_at	Wfdc1	0.34278	0.714916	2.08564	7.30196e-11	WAP four-disulfide core domain 1
1451393_at	Pex26	0.237346	0.493008	2.07717	1.43299e-06	peroxisomal biogenesis factor 26
1420334_at	Slc12a8	0.419928	0.870666	2.07337	1.99959e-06	solute carrier family 12 (potassium/chloride transporters), member 8
1455538_at	6330403M23Rik	0.342105	0.708844	2.07201	9.17358e-11	RIKEN cDNA 6330403M23 gene
1423019_at	Gjd2	0.407938	0.84514	2.07173	0.000125937	gap junction protein, delta 2
1445473_at	Diras2	0.228978	0.472989	2.06565	2.01951e-08	DIRAS family, GTP-binding RAS-like 2
1436319_at	Sulf1	0.484774	1.00042	2.06369	3.07992e-09	sulfatase 1
1421431_at	Ptrf	0.45887	0.944474	2.05826	2.25346e-11	polymerase I and transcript release factor
1420087_at	Fzd3	0.446465	0.918833	2.05802	1.30257e-05	Frizzled homolog 3 (Drosophila) (Fzd3), mRNA
1426350_at	Mgat2	0.371951	0.764668	2.05583	6.94339e-05	mannoside acetylglucosaminyltransferase 2
1449279_at	Gpx2	0.43619	0.896625	2.05558	1.47715e-11	glutathione peroxidase 2
1420858_at	Pkia	0.417997	0.859078	2.05522	2.42448e-11	protein kinase inhibitor, alpha
1423858_a_at	Hmgcs2	0.292459	0.600253	2.05244	2.0079e-10	3-hydroxy-3-methylglutaryl-Coenzyme A synthase 2
1418476_at	Crlf1	0.457053	0.935569	2.04696	5.71989e-10	cytokine receptor-like factor 1
1450605_at	Tas2r108	0.253234	0.517984	2.04547	0.00010604	taste receptor, type 2, member 108
1419292_at	Htra3	0.371915	0.760036	2.04357	1.08054e-07	HtrA serine peptidase 3
1418057_at	Tiam1	0.396424	0.80901	2.04077	1.12988e-10	T-cell lymphoma invasion and metastasis 1
1451019_at	Ctsf	0.251308	0.512126	2.03785	1.04554e-07	cathepsin F
1425994_a_at	Asah2	0.479388	0.976453	2.03687	1.1862e-08	N-acylsphingosine amidohydrolase 2
1416626_at	Pla2g1b	0.413894	0.842366	2.03522	2.39093e-10	phospholipase A2, group IB, pancreas
1421127_at	Tmem42	0.493917	1.00438	2.0335	8.16013e-11	transmembrane protein 42
1450990_at	Gpc3	0.387328	0.787011	2.0319	9.88089e-14	glypican 3
1431014_at	Cecr2	0.154397	0.313494	2.03045	0.00372193	cat eye syndrome chromosome region, candidate 2 homolog (human)
1422478_a_at	Acss2	0.466993	0.947153	2.0282	5.49663e-10	acyl-CoA synthetase short-chain family member 2
1420847_a_at	Fgfr2	0.41281	0.83506	2.02287	2.09411e-11	fibroblast growth factor receptor 2
1427655_a_at	A630038E17Rik	0.474532	0.957444	2.01766	2.5084e-07	RIKEN cDNA A630038E17 gene
1437245_at	Tmem154	0.44088	0.888406	2.01507	8.77913e-08	transmembrane protein 154
1416321_s_at	Prelp	0.49812	1.00344	2.01445	3.79417e-15	proline arginine-rich end leucine-rich repeat
1433588_at	D6Wsu116e	0.35874	0.721944	2.01244	1.85865e-07	DNA segment, Chr 6, Wayne State University 116, expressed
1416895_at	Efna1	0.492824	0.991339	2.01155	1.0894e-08	ephrin A1
1423250_a_at	Tgfb2	0.320397	0.64432	2.01101	3.3552e-05	transforming growth factor, beta 2
1431936_a_at	Neu2	0.223765	0.449761	2.00997	6.27868e-09	neuraminidase 2
1417663_a_at	Ndrg3	0.33002	0.662011	2.00597	2.25242e-06	N-myc downstream regulated gene 3
1424410_at	Ttc8	0.49684	0.995685	2.00403	9.58691e-07	tetratricopeptide repeat domain 8
1422126_a_at	Nudt13	0.429437	0.860138	2.00294	4.98738e-06	nudix (nucleoside diphosphate linked moiety X)-type motif 13
1431032_at	Agl	0.337657	0.675364	2.00015	1.14973e-08	amylo-1,6-glucosidase, 4-alpha-glucanotransferase
