# Supplementary material for: Transcriptional analysis of immune-related gene expression in p53-deficient mice with increased susceptibility to influenza A virus infection
Source: BMC Med Genomics. 2015 Aug 18;8:52. doi: 10.1186/s12920-015-0127-8 (PMC4539693; doi:10.1186/s12920-015-0127-8)
Supplement: Additional file 6: Table S5. — List of immune-related genes showing a significantly attenuated expression 3 and 6 dpi in p53KO mice as compared to p53WT mice. (XLS 104 kb) [file 12920_2015_127_MOESM6_ESM.xls]

## Sheet: Sheet1
Table S5 List of immune-related genes showing a significantly attenuated expression 3 and 6 dpi in p53KO mice as compared to p53WT mice
Day 3 post-infection
Probe set ID	Gene symbol	Fold change (WT)	Fold change (KO)	Fold change ratio (WT/KO)	Bonferroni-corrected p value	Gene description
1425253_a_at	Madcam1	79.7013	0.299705	265.932	1.47741e-07	mucosal vascular addressin cell adhesion molecule 1
1420713_a_at	Mdfi	18.3369	0.0931635	196.825	1.21356e-06	MyoD family inhibitor
1423144_at	Pik3ca	26.3312	0.265736	99.0879	2.21558e-06	phosphatidylinositol 3-kinase, catalytic, alpha polypeptide
1452630_at	Treml1	3.60885	0.0584982	61.6917	3.11084e-11	triggering receptor expressed on myeloid cells-like 1
1451658_a_at	Polr3c	36.1893	0.707629	51.1416	2.51662e-09	polymerase (RNA) III (DNA directed) polypeptide C
1424062_at	Ube2d1	4.04306	0.121343	33.3193	5.08051e-10	ubiquitin-conjugating enzyme E2D 1, UBC4/5 homolog (yeast)
1417391_a_at	Il16	4.93027	0.150786	32.6972	9.79314e-09	interleukin 16
1421396_at	Pcsk1	2.32149	0.0841747	27.5794	8.51287e-08	proprotein convertase subtilisin/kexin type 1
1426869_at	Boc	4.73735	0.177589	26.676	2.94729e-06	biregional cell adhesion molecule-related/down-regulated by oncogenes (Cdon) binding protein
1433862_at	Espl1	2.68046	0.105851	25.323	2.757e-07	extra spindle poles-like 1 (S. cerevisiae)
1433694_at	Pde3b	3.12203	0.137152	22.7634	3.17456e-06	phosphodiesterase 3B, cGMP-inhibited
1418790_at	Fezf2	2.13803	0.10005	21.3697	2.1411e-08	Fez family zinc finger 2
1420295_x_at	Clcn5	4.2887	0.21129	20.2976	6.13434e-08	chloride channel 5
1439167_at	Pecr	4.03787	0.20244	19.9461	9.35616e-08	peroxisomal trans-2-enoyl-CoA reductase
1422162_at	Dcc	4.57066	0.233809	19.5487	0.00292869	deleted in colorectal carcinoma
1425267_a_at	Pear1	5.16339	0.271018	19.0518	6.34703e-07	platelet endothelial aggregation receptor 1
1418907_at	F5	8.30753	0.450929	18.4232	2.7005e-07	coagulation factor V
1425483_at	Tox	5.06392	0.282921	17.8987	2.80464e-08	thymocyte selection-associated high mobility group box
1428717_at	Scrn1	14.8084	0.835337	17.7274	4.72831e-05	secernin 1
1450139_at	Ern2	3.37623	0.23543	14.3407	7.82859e-09	endoplasmic reticulum (ER) to nucleus signalling 2
1451821_a_at	Sp100	236.818	17.5289	13.5102	3.95558e-10	nuclear antigen Sp100
1448985_at	Dusp22	3.22976	0.253188	12.7564	9.20062e-08	dual specificity phosphatase 22
1456062_at	Nppa	2.23367	0.202006	11.0574	4.03865e-10	natriuretic peptide precursor type A
1421105_at	Jag1	2.6273	0.245802	10.6887	2.28544e-06	jagged 1
1424002_at	Pdcl3	7.64963	0.748723	10.2169	2.09e-09	phosducin-like 3
1422977_at	Gp1bb	6.14413	0.609182	10.0859	6.19699e-12	glycoprotein Ib, beta polypeptide
1450341_at	Pcdhb8	8.11101	0.842202	9.63072	2.5315e-07	protocadherin beta 8
1416803_at	Fkbp7	2.25474	0.238751	9.44389	1.12066e-07	FK506 binding protein 7
1419720_at	Gp9	6.84539	0.725864	9.43068	4.4682e-13	glycoprotein 9 (platelet)
1418026_at	Exo1	11.2243	1.34494	8.34557	1.74399e-06	exonuclease 1
1416753_at	Prkar1b	6.50484	0.786934	8.26605	2.3967e-09	protein kinase, cAMP dependent regulatory, type I beta
1417804_at	Rasgrp2	2.95817	0.38015	7.78158	1.08274e-05	RAS, guanyl releasing protein 2
1450526_at	Tlx1	4.01788	0.517568	7.76299	6.30776e-07	T-cell leukemia, homeobox 1
1422210_at	Foxd3	3.1526	0.410539	7.67918	2.90256e-09	forkhead box D3
1417558_at	Fyn	2.97902	0.400797	7.43274	0.00022721	Fyn proto-oncogene
1427532_at	Trat1	5.56735	0.752851	7.39502	1.24673e-07	T cell receptor associated transmembrane adaptor 1
1422771_at	Smad6	2.92709	0.401407	7.29207	3.06658e-12	MAD homolog 6 (Drosophila)
1451604_a_at	Acvrl1	2.27295	0.318364	7.13946	4.57736e-08	activin A receptor, type II-like 1
1437763_at	Dcun1d3	5.92827	0.888297	6.67375	1.35203e-09	DCN1, defective in cullin neddylation 1, domain containing 3 (S. cerevisiae)
1422053_at	Inhba	18.4878	2.84677	6.49431	8.00153e-08	inhibin beta-A
1444002_at	Foxl2	18.5142	2.86888	6.45347	1.98306e-07	forkhead box L2
1425180_at	Sgip1	9.60043	1.5024	6.39006	9.69048e-07	SH3-domain GRB2-like (endophilin) interacting protein 1
1425107_a_at	Lifr	2.58403	0.417236	6.19322	1.44329e-08	leukemia inhibitory factor receptor
1451574_at	Bcl9	2.26331	0.368601	6.14028	6.87634e-09	B-cell CLL/lymphoma 9
1449362_a_at	Mink1	2.81875	0.476174	5.91957	7.30071e-06	misshapen-like kinase 1 (zebrafish)
1419334_at	Ctla4	2.60621	0.453108	5.75185	9.52611e-09	cytotoxic T-lymphocyte-associated protein 4
1449456_a_at	Cma1	2.37894	0.431088	5.51847	8.86238e-07	chymase 1, mast cell
1419139_at	Gdf5	5.73051	1.04296	5.49445	1.28743e-07	growth differentiation factor 5
1421649_at	Tnfrsf8	5.85968	1.07671	5.4422	2.24616e-05	tumor necrosis factor receptor superfamily, member 8
1449911_at	Lag3	35.5503	6.75405	5.26356	2.40947e-10	lymphocyte-activation gene 3
1427197_at	Atr	5.3771	1.0445	5.148	2.14373e-06	ataxia telangiectasia and Rad3 related
1420353_at	Lta	4.60777	0.899541	5.12236	4.54468e-06	lymphotoxin A
1454794_at	Spast	3.04694	0.599726	5.08056	1.36195e-07	spastin
1425621_at	Trim35	2.17865	0.435546	5.00213	4.82196e-08	tripartite motif-containing 35
1421437_x_at	Pcdhb14	3.03833	0.608761	4.99101	1.13883e-08	protocadherin beta 14
1460014_at	Treml4	14.4553	2.90578	4.97466	2.29781e-10	triggering receptor expressed on myeloid cells-like 4
1423596_at	Nek6	4.39223	0.977078	4.49527	9.8157e-09	NIMA (never in mitosis gene a)-related expressed kinase 6
1450289_at	Foxd2	3.74491	0.882016	4.24585	1.33521e-05	forkhead box D2
1425767_a_at	Six4	2.65661	0.630906	4.21078	3.36864e-07	sine oculis-related homeobox 4 homolog (Drosophila)
1451054_at	Orm1	43.1143	10.3617	4.16092	4.4256e-13	orosomucoid 1
1422480_at	Snx3	4.58842	1.14154	4.01951	5.35211e-06	sorting nexin 3
1422167_at	Sema5a	2.2739	0.570696	3.98444	7.06343e-11	sema domain, seven thrombospondin repeats (type 1 and type 1-like), transmembrane domain (TM) and short cytoplasmic domain, (semaphorin) 5A
1430301_at	Stxbp5	2.22524	0.559139	3.97977	6.59229e-08	syntaxin binding protein 5 (tomosyn)
1418203_at	Pmaip1	4.21721	1.08302	3.89394	3.71541e-05	phorbol-12-myristate-13-acetate-induced protein 1
1451590_at	Cplx4	2.63401	0.704693	3.73782	4.76442e-08	complexin 4
1417758_at	Itga2b	3.72653	1.02523	3.63482	1.09972e-11	integrin alpha 2b
1417271_a_at	Eng	2.4276	0.681894	3.56008	1.86733e-13	endoglin
1428260_at	Atl1	3.34878	0.978757	3.42146	1.27603e-06	atlastin GTPase 1
1423276_at	Ildr1	4.72489	1.40107	3.37235	1.33195e-06	immunoglobulin-like domain containing receptor 1
1450989_at	Tdgf1	3.41699	1.01384	3.37036	8.46203e-07	teratocarcinoma-derived growth factor 1
1419209_at	Cxcl1	21.0727	6.70834	3.14126	1.49286e-15	chemokine (C-X-C motif) ligand 1
1421673_s_at	Stx1b	30.0743	9.61943	3.12641	8.36699e-06	syntaxin 1B
1425574_at	Epha3	2.10796	0.700688	3.00842	7.32123e-05	Eph receptor A3
1417244_a_at	Irf7	109.987	37.8101	2.90893	6.36556e-14	interferon regulatory factor 7
1452296_at	Slit3	2.57881	0.916357	2.8142	8.39746e-07	slit homolog 3 (Drosophila)
1421708_a_at	Stat6	2.2755	0.814109	2.79508	2.3563e-06	signal transducer and activator of transcription 6
1427528_a_at	Epha7	2.13266	0.766584	2.78203	1.33881e-06	Eph receptor A7
1425947_at	Ifng	2.86552	1.04795	2.7344	4.31864e-08	interferon gamma
1448201_at	Sfrp2	3.15748	1.17891	2.67831	8.13025e-07	secreted frizzled-related protein 2
1418442_at	Xpo1	4.45017	1.67441	2.65776	0.000403382	exportin 1, CRM1 homolog (yeast)
1419676_at	Mx2	42.9435	16.5371	2.59679	3.56136e-13	myxovirus (influenza virus) resistance 2
1418254_at	Apip	2.58162	1.05209	2.4538	1.65596e-08	APAF1 interacting protein
1450886_at	Gsg2	3.14679	1.28463	2.44957	3.19409e-08	germ cell-specific gene 2
1416176_at	Hmgb1	2.29958	0.942396	2.44014	4.01672e-07	high mobility group box 1
1425151_a_at	Noxo1	3.41407	1.40899	2.42307	2.56842e-08	NADPH oxidase organizer 1
1421631_at	Pcdhb1	3.5439	1.46888	2.41266	1.58528e-06	protocadherin beta 1
1449527_at	Pcdhb7	3.50992	1.45603	2.41061	8.0759e-07	protocadherin beta 7
1416576_at	Socs3	2.82388	1.20273	2.3479	8.22567e-15	suppressor of cytokine signaling 3
1418989_at	Ctse	3.83979	1.69383	2.26693	3.06368e-11	cathepsin E
1422040_at	Sema7a	10.9818	4.9744	2.20766	1.89425e-09	sema domain, immunoglobulin domain (Ig), and GPI membrane anchor, (semaphorin) 7A
1427510_at	Gnai1	2.00592	0.921776	2.17615	1.8955e-08	guanine nucleotide binding protein (G protein), alpha inhibiting 1
1422699_at	Alox12	3.21602	1.51813	2.11841	1.07821e-09	arachidonate 12-lipoxygenase
1450318_a_at	P2ry2	4.73647	2.29475	2.06405	1.84915e-05	purinergic receptor P2Y, G-protein coupled 2
1419044_at	Cntnap4	2.2361	1.09429	2.04343	0.000224696	contactin associated protein-like 4
Day 6 post-infection
Probe set ID	Gene symbol	Fold change (WT)	Fold change (KO)	Fold change ratio (WT/KO)	Bonferroni-corrected p value	Gene description
1425253_a_at	Madcam1	126.842	0.0757144	1675.27	2.54444e-09	mucosal vascular addressin cell adhesion molecule 1
1419345_at	Pth	4.47769	0.0293612	152.504	4.8975e-07	parathyroid hormone
1442645_at	Atp2b3	22.2893	0.259229	85.9831	5.5659e-06	ATPase, Ca++ transporting, plasma membrane 3
1423144_at	Pik3ca	17.8179	0.265271	67.1687	2.05041e-05	phosphatidylinositol 3-kinase, catalytic, alpha polypeptide
1449453_at	Bst1	2.46214	0.0438771	56.1145	3.65825e-07	bone marrow stromal cell antigen 1
1420713_a_at	Mdfi	17.2091	0.323804	53.1467	4.27654e-07	MyoD family inhibitor
1450341_at	Pcdhb8	8.5449	0.18869	45.2855	7.19528e-07	protocadherin beta 8
1451821_a_at	Sp100	214.608	6.15012	34.895	1.40883e-10	nuclear antigen Sp100
1426869_at	Boc	3.67025	0.126993	28.9011	9.2268e-07	biregional cell adhesion molecule-related/down-regulated by oncogenes (Cdon) binding protein
1419209_at	Cxcl1	8.62573	0.298637	28.8837	1.83232e-13	chemokine (C-X-C motif) ligand 1
1422053_at	Inhba	14.3053	0.528557	27.0649	4.23237e-08	inhibin beta-A
1418026_at	Exo1	3.8726	0.159016	24.3535	3.913e-05	exonuclease 1
1451054_at	Orm1	16.7415	0.701314	23.8716	2.3894e-11	orosomucoid 1
1453418_at	Col24a1	2.79781	0.136119	20.5542	2.08753e-06	collagen, type XXIV, alpha 1
1451658_a_at	Polr3c	13.0714	0.669381	19.5276	2.70982e-07	polymerase (RNA) III (DNA directed) polypeptide C
1422162_at	Dcc	14.1123	0.725785	19.4441	2.00977e-05	deleted in colorectal carcinoma
1418069_at	Apoc2	5.66473	0.312039	18.1539	9.96985e-10	apolipoprotein C-II
1419044_at	Cntnap4	2.07222	0.114525	18.0941	0.000136283	contactin associated protein-like 4
1449911_at	Lag3	29.8923	1.80807	16.5327	1.21173e-08	lymphocyte-activation gene 3
1419112_at	Nlk	3.3677	0.215273	15.6439	5.93804e-10	nemo like kinase
1420434_at	Cldn16	2.59846	0.187037	13.8928	6.97973e-07	claudin 16
1417244_a_at	Irf7	93.1778	7.18073	12.9761	4.89122e-15	interferon regulatory factor 7
1419676_at	Mx2	37.8476	2.91697	12.975	2.60743e-13	myxovirus (influenza virus) resistance 2
1425267_a_at	Pear1	4.66536	0.373529	12.49	1.04066e-07	platelet endothelial aggregation receptor 1
1428717_at	Scrn1	19.4505	1.8143	10.7207	5.21475e-06	secernin 1
1418442_at	Xpo1	8.65893	0.82275	10.5244	2.30661e-05	exportin 1, CRM1 homolog (yeast)
1438767_at	Osm	3.58043	0.350197	10.2241	9.63992e-12	oncostatin M
1416988_at	Msh2	3.17524	0.353718	8.97676	9.64371e-07	mutS homolog 2 (E. coli)
1419607_at	Tnf	8.89859	1.05853	8.40657	4.51003e-09	tumor necrosis factor
1421578_at	Ccl4	16.9064	2.02766	8.3379	1.21241e-15	chemokine (C-C motif) ligand 4
1450808_at	Fpr1	3.54958	0.431304	8.22988	8.10885e-07	formyl peptide receptor 1
1424002_at	Pdcl3	3.03747	0.390844	7.77157	1.70204e-06	phosducin-like 3
1449987_at	Alk	4.06582	0.534575	7.6057	5.87675e-07	anaplastic lymphoma kinase
1418907_at	F5	4.3468	0.582407	7.4635	6.18015e-07	coagulation factor V
1431843_a_at	Nfkbie	8.52923	1.19099	7.16146	3.58083e-09	nuclear factor of kappa light polypeptide gene enhancer in B-cells inhibitor, epsilon
1427194_a_at	Ercc8	2.36924	0.333577	7.10252	1.33876e-07	excision repaiross-complementing rodent repair deficiency, complementation group 8
1420295_x_at	Clcn5	4.34037	0.638513	6.79762	2.10245e-07	chloride channel 5
1425947_at	Ifng	6.06731	0.901474	6.73043	7.94139e-10	interferon gamma
1419334_at	Ctla4	2.2701	0.337491	6.7264	3.24101e-08	cytotoxic T-lymphocyte-associated protein 4
1449916_at	Pbx4	10.3193	1.54205	6.69195	6.57262e-07	pre-B-cell leukemia homeobox 4
1460014_at	Treml4	11.4412	1.72436	6.63506	3.41857e-11	triggering receptor expressed on myeloid cells-like 4
1448901_at	Cpxm1	2.22033	0.358034	6.20146	1.21435e-12	carboxypeptidase X 1 (M14 family)
1419499_at	Gpam	2.12678	0.349948	6.07741	1.72455e-06	glycerol-3-phosphate acyltransferase, mitochondrial
1421228_at	Ccl7	52.6	8.73944	6.0187	1.32045e-13	chemokine (C-C motif) ligand 7
1418930_at	Cxcl10	114.771	19.9147	5.76313	2.28e-14	chemokine (C-X-C motif) ligand 10
1422040_at	Sema7a	23.9097	4.17199	5.73099	4.06625e-12	sema domain, immunoglobulin domain (Ig), and GPI membrane anchor, (semaphorin) 7A
1431178_at	Ulbp1	2.80977	0.499741	5.62246	5.27245e-08	UL16 binding protein 1
1422582_at	Lep	2.59426	0.462121	5.61381	6.67169e-09	leptin
1418757_at	Trim69	2.2583	0.412551	5.474	2.46551e-08	tripartite motif-containing 69
1416576_at	Socs3	2.54417	0.467511	5.44194	1.05785e-14	suppressor of cytokine signaling 3
1448593_at	Wisp1	3.29356	0.611578	5.38534	8.64643e-11	WNT1 inducible signaling pathway protein 1
1416803_at	Fkbp7	2.28621	0.431513	5.29812	1.67052e-06	FK506 binding protein 7
1450318_a_at	P2ry2	7.06277	1.35953	5.19499	1.28297e-06	purinergic receptor P2Y, G-protein coupled 2
1416753_at	Prkar1b	4.96947	0.958913	5.1824	9.4933e-08	protein kinase, cAMP dependent regulatory, type I beta
1418203_at	Pmaip1	5.01776	0.970675	5.16935	4.98214e-07	phorbol-12-myristate-13-acetate-induced protein 1
1422083_at	Tlr9	2.38344	0.467876	5.09416	7.3678e-08	toll-like receptor 9
1419561_at	Ccl3	9.61936	1.89987	5.06317	6.76226e-12	chemokine (C-C motif) ligand 3
1419549_at	Arg1	16.7107	3.32298	5.02884	3.83392e-11	arginase, liver
1424010_at	Mfap4	2.40894	0.484489	4.97213	1.12701e-14	microfibrillar-associated protein 4
1419026_at	Daxx	7.78681	1.58576	4.91047	1.63381e-14	Fas death domain-associated protein
1417231_at	Cldn2	5.31436	1.10577	4.80604	1.5515e-09	claudin 2
1421631_at	Pcdhb1	4.82923	1.02594	4.70711	1.92486e-10	protocadherin beta 1
1448239_at	Hmox1	3.08346	0.669826	4.60337	1.96557e-09	heme oxygenase (decycling) 1
1424671_at	Plekhf1	3.33316	0.74693	4.46248	7.21505e-08	pleckstrin homology domain containing, family F (with FYVE domain) member 1
1417851_at	Cxcl13	7.6022	1.70772	4.45166	6.0223e-13	chemokine (C-X-C motif) ligand 13
1416514_a_at	Fscn1	3.66304	0.841108	4.35501	2.69696e-10	fascin homolog 1, actin bundling protein (Strongylocentrotus purpuratus)
1449049_at	Tlr1	2.17765	0.503645	4.32378	6.69673e-09	toll-like receptor 1
1425065_at	Oas2	13.2012	3.05731	4.31793	4.07134e-13	2'-5' oligoadenylate synthetase 2
1450510_a_at	Cacna1a	3.51768	0.823354	4.27238	1.06465e-06	calcium channel, voltage-dependent, P/Q type, alpha 1A subunit
1416871_at	Adam8	3.47933	0.827899	4.20261	3.15358e-09	a disintegrin and metallopeptidase domain 8
1419191_at	Hipk3	21.7382	5.18509	4.19245	4.11005e-05	homeodomain interacting protein kinase 3
1452296_at	Slit3	3.17288	0.763852	4.15379	1.53669e-09	slit homolog 3 (Drosophila)
1420353_at	Lta	2.93326	0.713366	4.11186	9.17427e-07	lymphotoxin A
1450698_at	Dusp2	3.56361	0.871119	4.09084	2.70177e-12	dual specificity phosphatase 2
1417845_at	Cldn6	3.44306	0.876996	3.92597	4.67609e-07	claudin 6
1418682_at	Adad1	2.89887	0.777007	3.73082	1.1171e-08	adenosine deaminase domain containing 1 (testis specific)
1450139_at	Ern2	2.82708	0.762853	3.70593	1.58318e-09	endoplasmic reticulum (ER) to nucleus signalling 2
1426642_at	Fn1	3.30507	0.894548	3.69468	1.61242e-10	fibronectin 1
1417813_at	Ikbke	3.64371	0.992667	3.67062	1.16345e-09	inhibitor of kappaB kinase epsilon
1423267_s_at	Itga5	3.59071	0.984439	3.64746	1.68916e-10	integrin alpha 5 (fibronectin receptor alpha)
1425548_a_at	Lst1	3.91906	1.08444	3.61391	2.22689e-11	leukocyte specific transcript 1
1449473_s_at	Cd40	3.07895	0.860799	3.57685	2.03766e-12	CD40 antigen
1422932_a_at	Vav1	4.04639	1.13439	3.56704	1.07931e-12	vav 1 oncogene
1426112_a_at	Cd72	5.86334	1.64543	3.5634	2.52509e-11	CD72 antigen
1427355_at	Calca	4.63266	1.30351	3.55398	4.40868e-07	calcitonin/calcitonin-related polypeptide, alpha
1449025_at	Ifit3	14.4333	4.07955	3.53796	7.54197e-17	interferon-induced protein with tetratricopeptide repeats 3
1434288_at	Bivm	3.54543	1.01674	3.48706	1.05907e-08	basic, immunoglobulin-like variable motif containing
1449175_at	Gpr65	2.70296	0.775167	3.48694	7.17829e-09	G-protein coupled receptor 65
1428735_at	Cd69	3.00764	0.86626	3.47198	1.06077e-11	CD69 antigen
1450829_at	Tnfaip3	3.76584	1.0982	3.42911	2.27677e-09	tumor necrosis factor, alpha-induced protein 3
1437808_x_at	Il10ra	4.1384	1.20781	3.42638	4.06477e-11	Interleukin 10 receptor, alpha (Il10ra), mRNA
1460227_at	Timp1	28.2432	8.46818	3.33521	2.22707e-15	tissue inhibitor of metalloproteinase 1
1416435_at	Ltbr	2.99945	0.904729	3.3153	1.36264e-10	lymphotoxin B receptor
1419083_at	Tnfsf11	5.88433	1.80675	3.25686	1.98923e-06	tumor necrosis factor (ligand) superfamily, member 11
1424606_at	Cplx3	2.06152	0.649629	3.17339	2.24766e-07	complexin 3
1448561_at	Ncf2	2.04713	0.646328	3.16732	1.62748e-06	neutrophil cytosolic factor 2
1448380_at	Lgals3bp	7.28885	2.33858	3.11679	3.5867e-17	lectin, galactoside-binding, soluble, 3 binding protein
1449399_a_at	Il1b	2.85033	0.928161	3.07095	1.03418e-12	interleukin 1 beta
1435971_at	Rims3	2.29754	0.748538	3.06938	3.54904e-07	regulating synaptic membrane exocytosis 3
1418219_at	Il15	2.0535	0.674527	3.04435	3.17432e-08	interleukin 15
1417959_at	Pdlim7	2.96561	0.978964	3.02933	3.75206e-13	PDZ and LIM domain 7
1422809_at	Rims2	2.45726	0.826916	2.97159	1.69751e-07	regulating synaptic membrane exocytosis 2
1422991_at	Pik3cd	2.69338	0.907959	2.96642	4.23285e-09	phosphatidylinositol 3-kinase catalytic delta polypeptide
1417130_s_at	Angptl4	8.44575	2.85726	2.9559	6.14534e-14	angiopoietin-like 4
1436074_at	Nfkbid	2.66451	0.902548	2.95221	1.22877e-10	nuclear factor of kappa light polypeptide gene enhancer in B-cells inhibitor, delta
1455143_at	Nlgn2	2.36751	0.809667	2.92406	7.16064e-10	neuroligin 2
1420558_at	Selp	3.98753	1.36488	2.92152	5.00861e-10	selectin, platelet
1426207_at	Ikbkb	2.28714	0.78768	2.90365	2.31394e-08	inhibitor of kappaB kinase beta
1450586_at	Bdkrb1	3.77745	1.30153	2.90231	1.05168e-07	bradykinin receptor, beta 1
1424921_at	Bst2	2.95671	1.01893	2.90177	5.48081e-12	bone marrow stromal cell antigen 2
1419604_at	Zbp1	4.28509	1.49415	2.86792	1.38713e-08	Z-DNA binding protein 1
1427736_a_at	Ccrl2	2.34969	0.820751	2.86285	1.69992e-11	chemokine (C-C motif) receptor-like 2
1419712_at	Il3ra	2.08708	0.733779	2.84429	1.11975e-10	interleukin 3 receptor, alpha chain
1422005_at	Eif2ak2	4.52545	1.59605	2.8354	6.32129e-14	eukaryotic translation initiation factor 2-alpha kinase 2
1417758_at	Itga2b	2.42572	0.856539	2.832	4.13118e-09	integrin alpha 2b
1420561_at	Trpc7	2.13719	0.758338	2.81825	9.2526e-08	transient receptor potential cation channel, subfamily C, member 7
1433862_at	Espl1	2.46753	0.883336	2.79342	1.87867e-05	extra spindle poles-like 1 (S. cerevisiae)
1427689_a_at	Tnip1	2.26403	0.812769	2.78558	1.73536e-11	TNFAIP3 interacting protein 1
1448346_at	Cfl1	5.79237	2.08852	2.77343	3.10756e-11	cofilin 1, non-muscle
1416572_at	Mmp14	2.64451	0.953757	2.77273	5.91334e-13	matrix metallopeptidase 14 (membrane-inserted)
1426239_s_at	Arrb2	2.50696	0.905325	2.76913	9.26497e-13	arrestin, beta 2
1422875_at	Cd84	3.33077	1.2173	2.73619	1.82017e-09	CD84 antigen
1423555_a_at	Ifi44	2.97666	1.0884	2.73489	6.13536e-09	interferon-induced protein 44
1450989_at	Tdgf1	3.79266	1.3975	2.71389	5.21287e-06	teratocarcinoma-derived growth factor 1
1450753_at	Nkg7	4.04418	1.49087	2.71262	6.42049e-14	natural killer cell group 7 sequence
1418989_at	Ctse	2.98467	1.10396	2.70361	2.33953e-10	cathepsin E
1419848_x_at	Tlr7	2.88037	1.0658	2.70254	6.57538e-11	toll-like receptor 7
1422303_a_at	Tnfrsf18	3.85611	1.42953	2.69747	3.17098e-08	tumor necrosis factor receptor superfamily, member 18
1419631_at	Was	2.63341	0.978073	2.69245	3.91378e-11	Wiskott-Aldrich syndrome homolog (human)
1418340_at	Fcer1g	4.60341	1.72359	2.67082	1.34652e-15	Fc receptor, IgE, high affinity I, gamma polypeptide
1418283_at	Cldn4	3.62084	1.35963	2.66311	3.17911e-13	claudin 4
1417063_at	C1qb	3.79735	1.42831	2.65864	6.00209e-15	complement component 1, q subcomponent, beta polypeptide
1450297_at	Il6	2.52203	0.951743	2.64991	1.04003e-06	interleukin 6
1425374_at	Oas3	6.36745	2.41168	2.64025	7.69532e-08	2'-5' oligoadenylate synthetase 3
1417789_at	Ccl11	8.15421	3.11678	2.61623	5.05508e-09	chemokine (C-C motif) ligand 11
1449420_at	Pde1b	2.87144	1.10358	2.60192	1.25127e-11	phosphodiesterase 1B, Ca2+-calmodulin dependent
1448713_at	Stat4	2.08475	0.802071	2.59921	7.21361e-09	signal transducer and activator of transcription 4
1428346_at	Trafd1	4.33353	1.68469	2.5723	5.36748e-13	TRAF type zinc finger domain containing 1
1419135_at	Ltb	2.40204	0.959707	2.50289	2.95751e-09	lymphotoxin B
1454268_a_at	Cyba	2.28251	0.912269	2.50202	2.98393e-15	cytochrome b-245, alpha polypeptide
1420590_at	Has1	6.14911	2.48123	2.47825	1.57142e-06	hyaluronan synthase1
1418569_at	Fblim1	2.09919	0.853577	2.45928	3.47332e-13	filamin binding LIM protein 1
1451097_at	Vasp	2.93917	1.19764	2.45413	3.19003e-06	vasodilator-stimulated phosphoprotein
1419192_at	Il4i1	2.13108	0.877315	2.4291	1.99338e-10	interleukin 4 induced 1
1422953_at	Fpr2	3.34729	1.37987	2.42579	1.51377e-13	formyl peptide receptor 2
1446554_at	Gp6	2.1634	0.895597	2.4156	5.90287e-06	glycoprotein 6 (platelet)
1438629_x_at	Grn	2.55116	1.06171	2.40287	2.41104e-16	granulin
1460437_at	Cyth4	2.216	0.923966	2.39835	2.2102e-13	cytohesin 4
1420499_at	Gch1	3.05411	1.27406	2.39715	2.668e-11	GTP cyclohydrolase 1
1453472_a_at	Slamf7	4.53525	1.90476	2.38101	1.94073e-06	SLAM family member 7
1421226_at	Trem2	3.13288	1.31656	2.37959	1.4589e-09	triggering receptor expressed on myeloid cells 2
1427022_at	Ddx42	2.63536	1.10906	2.37621	4.67281e-08	DEAD (Asp-Glu-Ala-Asp) box polypeptide 42
1417426_at	Srgn	3.3338	1.40332	2.37566	2.08518e-09	serglycin
1426169_a_at	Lat2	2.5314	1.08614	2.33065	1.11529e-11	linker for activation of T cells family, member 2
1418518_at	Furin	2.29119	1.00216	2.28626	1.03322e-12	furin (paired basic amino acid cleaving enzyme)
1456694_x_at	Ptpn6	2.61473	1.14505	2.2835	2.95361e-12	protein tyrosine phosphatase, non-receptor type 6
1460231_at	Irf5	2.89411	1.27255	2.27425	4.35671e-11	interferon regulatory factor 5
1418652_at	Cxcl9	40.6328	17.9493	2.26376	6.91161e-13	chemokine (C-X-C motif) ligand 9
1420380_at	Ccl2	22.3235	9.88979	2.25723	4.40007e-09	chemokine (C-C motif) ligand 2
1421457_a_at	Samsn1	2.69239	1.19487	2.25329	3.12418e-10	SAM domain, SH3 domain and nuclear localization signals, 1
1416342_at	Tnc	3.77087	1.67596	2.24997	3.38982e-09	tenascin C
1426520_at	Btg4	2.39867	1.06794	2.24607	6.32714e-07	B-cell translocation gene 4
1435476_a_at	Fcgr2b	5.38206	2.3972	2.24514	2.33827e-10	Fc receptor, IgG, low affinity IIb
1420549_at	Gbp1	2.50803	1.1176	2.24411	7.7998e-08	guanylate binding protein 1
1448883_at	Lgmn	3.15897	1.41277	2.23602	6.08242e-15	legumain
1417314_at	Cfb	2.33592	1.04726	2.2305	2.16439e-09	complement factor B
1430301_at	Stxbp5	2.06097	0.925977	2.22573	3.34749e-07	syntaxin binding protein 5 (tomosyn)
1418456_a_at	Cxcl14	2.10495	0.956399	2.20091	2.65134e-12	chemokine (C-X-C motif) ligand 14
1416273_at	Tnfaip2	2.76454	1.25881	2.19615	6.85541e-11	tumor necrosis factor, alpha-induced protein 2
1435264_at	Emilin2	3.22331	1.46932	2.19374	4.20416e-11	elastin microfibril interfacer 2
1416953_at	Ctgf	2.31293	1.06177	2.17837	1.92154e-16	connective tissue growth factor
1424965_at	Lpxn	3.87165	1.79334	2.1589	6.45596e-12	leupaxin
1449222_at	Ebi3	2.0279	0.939966	2.15742	3.09805e-09	Epstein-Barr virus induced gene 3
1420635_a_at	Tcirg1	2.95433	1.37523	2.14825	9.36771e-11	T-cell, immune regulator 1, ATPase, H+ transporting, lysosomal V0 protein A3
1433694_at	Pde3b	2.00125	0.933745	2.14325	0.000153717	phosphodiesterase 3B, cGMP-inhibited
1418293_at	Ifit2	15.1778	7.13913	2.126	1.23229e-12	interferon-induced protein with tetratricopeptide repeats 2
1429049_at	Nuak2	2.90414	1.36724	2.12409	1.24949e-13	NUAK family, SNF1-like kinase, 2
1420088_at	Nfkbia	3.09181	1.47178	2.10073	2.74662e-12	nuclear factor of kappa light polypeptide gene enhancer in B-cells inhibitor, alpha
1424509_at	Cd177	4.18917	1.9968	2.09794	1.53958e-09	CD177 antigen
1424254_at	Ifitm1	2.5781	1.24438	2.07179	3.08092e-14	interferon induced transmembrane protein 1
1419080_at	Gdnf	2.22374	1.07767	2.06348	1.67398e-09	glial cell line derived neurotrophic factor
1416016_at	Tap1	8.02571	3.90662	2.05439	2.67197e-13	transporter 1, ATP-binding cassette, sub-family B (MDR/TAP)
1460218_at	Cd52	2.57366	1.25278	2.05436	3.75977e-13	CD52 antigen
1426926_at	Plcg2	2.05186	1.00145	2.04889	4.70487e-11	phospholipase C, gamma 2
1419132_at	Tlr2	2.75102	1.34275	2.04879	4.79095e-13	toll-like receptor 2
1417190_at	Nampt	3.61951	1.78039	2.03299	1.39717e-07	nicotinamide phosphoribosyltransferase
1451596_a_at	Sphk1	3.22312	1.59164	2.02503	6.09172e-12	sphingosine kinase 1
1420361_at	Slc11a1	2.30973	1.14066	2.0249	2.86363e-12	solute carrier family 11 (proton-coupled divalent metal ion transporters), member 1
1421266_s_at	Nfkbib	2.59526	1.28441	2.02059	3.62047e-08	nuclear factor of kappa light polypeptide gene enhancer in B-cells inhibitor, beta
1449277_at	Ccl19	3.68182	1.82729	2.0149	8.25323e-10	chemokine (C-C motif) ligand 19
1427747_a_at	Lcn2	4.96421	2.46857	2.01097	1.56427e-16	lipocalin 2
1425750_a_at	Jak3	2.19823	1.09601	2.00567	1.88112e-08	Janus kinase 3
1422506_a_at	Cstb	2.34172	1.16916	2.0029	8.66197e-17	cystatin B
