# Supplementary material for: Transcriptional analysis of immune-related gene expression in p53-deficient mice with increased susceptibility to influenza A virus infection
Source: BMC Med Genomics. 2015 Aug 18;8:52. doi: 10.1186/s12920-015-0127-8 (PMC4539693; doi:10.1186/s12920-015-0127-8)
Supplement: Additional file 7: Table S6. — List of immune-related genes expressed 3 and 6 dpi in p53KO mice with an expression significantly higher than in p53 WT mice. (XLS 108 kb) [file 12920_2015_127_MOESM7_ESM.xls]

## Sheet: Sheet1
Table S6 List of immune-related genes expressed 3 and 6 dpi in p53KO mice with an expression significantly higher than in p53 WT mice
Day 3 post-infection
Probe set ID	Gene symbol	Fold change (WT)	Fold change (KO)	Fold change ratio (KO/WT)	Bonferroni-corrected p value	Gene description
1426817_at	Mki67	0.00180617	0.400275	221.615	1.28518e-05	antigen identified by monoclonal antibody Ki 67
1425902_a_at	Nfkb2	0.222739	38.4034	172.414	1.21124e-07	nuclear factor of kappa light polypeptide gene enhancer in B-cells 2, p49/p100
1433481_at	Fkbp14	0.011191	1.38937	124.151	1.02564e-08	FK506 binding protein 14
1425747_at	Dock5	0.0311615	3.60219	115.597	2.47996e-06	dedicator of cytokinesis 5
1422018_at	Hivep2	0.0327766	3.04807	92.9952	7.33449e-07	human immunodeficiency virus type I enhancer binding protein 2
1449005_at	Slc16a3	0.0281936	2.14897	76.2218	6.5267e-06	solute carrier family 16 (monocarboxylic acid transporters), member 3
1419350_at	Hook2	0.0132122	0.912422	69.0591	5.39639e-06	hook homolog 2 (Drosophila)
1433730_at	Elmod2	0.0430592	2.68381	62.3283	6.39534e-05	ELMO domain containing 2
1417591_at	Ptges2	0.2528	15.1388	59.8845	2.27616e-11	prostaglandin E synthase 2
1423296_at	Psmd8	0.0170188	0.988216	58.066	1.75556e-09	proteasome (prosome, macropain) 26S subunit, non-ATPase, 8
1450885_at	Dffa	0.0447247	2.56466	57.3433	6.10562e-07	DNA fragmentation factor, alpha subunit
1450807_at	Ltb4r2	0.0881724	4.32494	49.051	2.08538e-05	leukotriene B4 receptor 2
1423571_at	S1pr1	0.105356	3.64041	34.5533	1.90241e-09	sphingosine-1-phosphate receptor 1
1449166_at	S100a14	0.304433	9.72107	31.9317	1.20111e-10	S100 calcium binding protein A14
1418648_at	Egln3	0.0867903	2.53703	29.2317	1.35893e-08	EGL nine homolog 3 (C. elegans)
1448120_at	Gdf9	0.159536	4.54443	28.4853	7.80799e-08	growth differentiation factor 9
1429370_a_at	Psmd11	0.172885	3.95275	22.8635	5.98694e-08	proteasome (prosome, macropain) 26S subunit, non-ATPase, 11
1422738_at	Ddr2	0.0408571	0.913349	22.3547	2.153e-07	discoidin domain receptor family, member 2
1419029_at	Ero1l	0.146044	2.55381	17.4866	0.000215272	ERO1-like (S. cerevisiae)
1417756_a_at	Lsp1	0.415373	7.23863	17.4268	5.89298e-07	lymphocyte specific 1
1425613_at	Pcdha11	0.420794	6.8499	16.2785	8.99863e-07	protocadherin alpha 11
1427505_a_at	Cradd	0.0672477	1.00004	14.871	0.005378	CASP2 and RIPK1 domain containing adaptor with death domain
1431095_a_at	Herc5	0.344913	4.79276	13.8956	1.50137e-07	hect domain and RLD 5
1421253_at	Nrap	0.404213	5.44004	13.4583	7.86675e-10	nebulin-related anchoring protein
1448996_at	Rom1	0.114572	1.53146	13.3668	4.44686e-07	rod outer segment membrane protein 1
1425753_a_at	Ung	0.42835	5.54714	12.95	3.30923e-06	uracil DNA glycosylase
1423949_at	Ube2z	0.136491	1.74485	12.7836	6.07493e-06	ubiquitin-conjugating enzyme E2Z (putative)
1417493_at	Bmi1	0.354732	4.20852	11.8639	2.52288e-09	Bmi1 polycomb ring finger oncogene
1426412_at	Neurod1	0.329924	3.81619	11.5669	1.7002e-06	neurogenic differentiation 1
1419513_a_at	Ect2	0.116605	1.34607	11.5439	7.13266e-06	ect2 oncogene
1416889_at	Tnni2	0.18532	2.10066	11.3353	2.86344e-09	troponin I, skeletal, fast 2
1443870_at	Abcc4	0.213734	2.33272	10.9141	4.44873e-09	ATP-binding cassette, sub-family C (CFTR/MRP), member 4
1426741_a_at	Fastkd2	0.4659	4.97812	10.685	3.98189e-08	FAST kinase domains 2
1448655_at	Lrp1	0.271229	2.85295	10.5186	1.29164e-06	low density lipoprotein receptor-related protein 1
1418413_at	Cav3	0.447913	4.50071	10.0482	2.07569e-07	caveolin 3
1416208_at	Usp14	0.172012	1.7	9.88305	0.000104829	ubiquitin specific peptidase 14
1430916_at	Fancd2	0.0758778	0.738627	9.73443	0.000106331	Fanconi anemia, complementation group D2
1426619_at	Aim2	0.103827	0.972424	9.36577	2.91585e-05	absent in melanoma 2
1416351_at	Map2k1	0.498284	4.58908	9.20976	9.76719e-09	mitogen-activated protein kinase kinase 1
1417307_at	Dmd	0.0902489	0.808196	8.95519	1.95214e-05	dystrophin, muscular dystrophy
1423696_a_at	Psmd6	0.448425	3.74716	8.35628	2.78263e-08	proteasome (prosome, macropain) 26S subunit, non-ATPase, 6
1448239_at	Hmox1	0.180831	1.4632	8.0915	7.66423e-09	heme oxygenase (decycling) 1
1416988_at	Msh2	0.132794	1.07104	8.06536	0.00115122	mutS homolog 2 (E. coli)
1427213_at	Pfkfb1	0.231492	1.79763	7.76544	6.22693e-07	6-phosphofructo-2-kinase/fructose-2,6-biphosphatase 1
1415813_at	Api5	0.182038	1.37813	7.57054	1.48848e-05	apoptosis inhibitor 5
1417860_a_at	Spon2	0.32464	2.43827	7.5107	7.83781e-15	spondin 2, extracellular matrix protein
1437628_s_at	Rhoa	0.11834	0.829567	7.01001	9.46889e-06	ras homolog gene family, member A
1427277_at	Six1	0.0453131	0.317627	7.00959	7.94528e-05	sine oculis-related homeobox 1 homolog (Drosophila)
1424950_at	Sox9	0.418383	2.92802	6.99841	6.58805e-08	SRY-box containing gene 9
1416921_x_at	Aldoa	0.334736	2.29763	6.86401	8.10171e-14	aldolase A, fructose-bisphosphate
1420419_a_at	Otof	0.306528	1.8942	6.17953	4.63122e-07	otoferlin
1450004_at	Tslp	0.361953	2.19965	6.07717	6.21366e-07	thymic stromal lymphopoietin
1420760_s_at	Ndrg1	0.364746	2.20346	6.04109	5.80488e-09	N-myc downstream regulated gene 1
1419312_at	Atp2a1	0.237826	1.36713	5.74842	1.20416e-08	ATPase, Ca++ transporting, cardiac muscle, fast twitch 1
1432282_a_at	Tlcd2	0.259117	1.47661	5.69862	1.39357e-07	TLC domain containing 2
1419082_at	Serpinb2	0.288756	1.63802	5.67268	1.41932e-06	serine (or cysteine) peptidase inhibitor, clade B, member 2
1449916_at	Pbx4	0.111547	0.58049	5.20401	0.240998	pre-B-cell leukemia homeobox 4
1424128_x_at	Aurkb	0.422306	2.18716	5.1791	5.92047e-09	aurora kinase B
1422749_at	Ly6g6c	0.138761	0.685235	4.93824	2.72311e-08	lymphocyte antigen 6 complex, locus G6C
1422073_a_at	Celsr2	0.119287	0.570383	4.7816	1.14462e-06	cadherin, EGF LAG seven-pass G-type receptor 2 (flamingo homolog, Drosophila)
1421296_at	Tnfrsf10b	0.460826	2.17821	4.72674	1.97353e-06	tumor necrosis factor receptor superfamily, member 10b
1415935_at	Smoc2	0.394163	1.81105	4.59468	0.000217157	SPARC related modular calcium binding 2
1420526_at	Dcbld2	0.246489	1.12862	4.57877	4.9901e-08	discoidin, CUB and LCCL domain containing 2
1416587_a_at	Xrcc1	0.277045	1.21794	4.39618	3.9779e-09	X-ray repair complementing defective repair in Chinese hamster cells 1
1428095_a_at	C2cd2l	0.238096	1.04048	4.37001	3.39831e-09	C2 calcium-dependent domain containing 2-like
1415800_at	Gja1	0.395413	1.72044	4.35099	2.50783e-15	gap junction protein, alpha 1
1448274_at	C1qbp	0.468388	2.00474	4.28007	6.15162e-10	complement component 1, q subcomponent binding protein
1444438_at	Cib3	0.493665	2.08526	4.22405	1.16952e-07	calcium and integrin binding family member 3
1423062_at	Igfbp3	0.326347	1.3585	4.16274	4.74195e-09	insulin-like growth factor binding protein 3
1421118_a_at	Gpr56	0.41066	1.70886	4.16125	1.11274e-07	G protein-coupled receptor 56
1421309_at	Mgmt	0.209802	0.859667	4.09751	4.39872e-06	O-6-methylguanine-DNA methyltransferase
1459336_at	Gucy1a2	0.492526	1.97058	4.00098	4.3503e-06	Guanylate cyclase 1, soluble, alpha 2 (Gucy1a2), mRNA
1419232_a_at	Apoa1	0.167388	0.667154	3.98568	2.45226e-05	apolipoprotein A-I
1418777_at	Ccl25	0.273129	1.08754	3.98179	8.4216e-08	chemokine (C-C motif) ligand 25
1417091_at	Chuk	0.381854	1.51715	3.97311	5.61232e-11	conserved helix-loop-helix ubiquitous kinase
1455736_at	Mybpc2	0.486954	1.83575	3.76986	2.3098e-08	myosin binding protein C, fast-type
1449368_at	Dcn	0.400723	1.49889	3.74047	4.89769e-12	decorin
1422171_at	Ptgdr	0.115702	0.427723	3.69677	4.50839e-05	prostaglandin D receptor
1437876_at	Il20rb	0.265389	0.981062	3.69669	2.08687e-06	interleukin 20 receptor beta
1423234_at	Psmd5	0.439479	1.61999	3.68617	1.54228e-07	proteasome (prosome, macropain) 26S subunit, non-ATPase, 5
1417275_at	Mal	0.48381	1.72272	3.56073	7.4024e-08	myelin and lymphocyte protein, T-cell differentiation protein
1425402_at	Thop1	0.360779	1.27046	3.52144	2.8525e-07	thimet oligopeptidase 1
1421487_a_at	Nck1	0.399499	1.4005	3.50565	1.29487e-08	non-catalytic region of tyrosine kinase adaptor protein 1
1448371_at	Mylpf	0.207976	0.710662	3.41703	1.50284e-05	myosin light chain, phosphorylatable, fast skeletal muscle
1427196_at	Wnk4	0.348417	1.15151	3.30499	1.2914e-09	WNK lysine deficient protein kinase 4
1424651_at	Acsf3	0.242848	0.789662	3.25168	3.23618e-07	acyl-CoA synthetase family member 3
1416457_at	Ddah2	0.263878	0.855009	3.24016	8.0051e-07	dimethylarginine dimethylaminohydrolase 2
1418175_at	Vdr	0.184469	0.597543	3.23927	0.000118781	vitamin D receptor
1422978_at	Cybb	0.350036	1.1331	3.2371	2.37405e-06	cytochrome b-245, beta polypeptide
1417703_at	Pvrl2	0.408309	1.32064	3.2344	4.42473e-10	poliovirus receptor-related 2
1449417_at	Ambn	0.314266	0.998349	3.17676	1.66951e-06	ameloblastin
1424528_at	Cgref1	0.119136	0.371614	3.11925	7.65509e-05	cell growth regulator with EF hand domain 1
1426582_at	Atf2	0.379821	1.17674	3.09816	4.73396e-09	activating transcription factor 2
1420899_at	Rab18	0.41383	1.26254	3.05087	1.05283e-08	RAB18, member RAS oncogene family
1416716_at	Efs	0.399622	1.21843	3.04896	3.20146e-09	embryonal Fyn-associated substrate
1421819_a_at	Set	0.463758	1.40845	3.03704	1.72004e-07	SET translocation
1417673_at	Grb14	0.213758	0.642273	3.00468	3.12032e-06	growth factor receptor bound protein 14
1421966_at	Ncam1	0.383878	1.12708	2.93603	0.000172228	neural cell adhesion molecule 1
1425735_at	Madd	0.376868	1.09453	2.90427	1.40434e-05	MAP-kinase activating death domain
1418831_at	Pkp3	0.335411	0.972665	2.89992	6.44843e-09	plakophilin 3
1451278_a_at	Mettl11a	0.483645	1.39757	2.88965	2.85381e-07	methyltransferase like 11A
1418057_at	Tiam1	0.335522	0.965403	2.87732	1.59612e-10	T-cell lymphoma invasion and metastasis 1
1433501_at	Ctso	0.321236	0.914431	2.84661	0.000183789	cathepsin O
1428673_at	Sympk	0.300924	0.843195	2.80202	8.80487e-09	symplekin
1449542_at	Pbx1	0.401208	1.12236	2.79745	1.87875e-08	pre B-cell leukemia transcription factor 1
1460196_at	Cbr1	0.208468	0.572255	2.74505	1.55988e-07	carbonyl reductase 1
1420518_a_at	Igsf9	0.269905	0.737634	2.73294	9.74975e-07	immunoglobulin superfamily, member 9
1449216_at	Itgae	0.345219	0.940889	2.72548	7.87815e-06	integrin alpha E, epithelial-associated
1460668_at	Gal	0.266785	0.715385	2.68151	7.72005e-06	galanin
1427556_at	Mylk2	0.345867	0.894387	2.58593	1.0725e-05	myosin, light polypeptide kinase 2, skeletal muscle
1449814_at	Frat1	0.470537	1.15959	2.46439	4.16336e-05	frequently rearranged in advanced T-cell lymphomas
1426731_at	Des	0.345849	0.850938	2.46043	6.0682e-13	desmin
1426464_at	Nr1d1	0.382472	0.940177	2.45816	1.54881e-08	nuclear receptor subfamily 1, group D, member 1
1420979_at	Pak1	0.315513	0.773685	2.45215	3.43669e-06	p21 (CDKN1A)-activated kinase 1
1434709_at	Nrcam	0.431403	1.03479	2.39867	1.38334e-07	neuron-glia-CAM-related cell adhesion molecule
1418711_at	Pdgfa	0.436626	1.04606	2.39578	4.03671e-13	platelet derived growth factor, alpha
1439383_x_at	Ppp2r4	0.457626	1.05831	2.31262	1.66646e-07	protein phosphatase 2A, regulatory subunit B (PR 53)
1428011_a_at	Erbb2ip	0.424371	0.968885	2.28311	4.14351e-06	Erbb2 interacting protein
1425359_at	Mall	0.222836	0.505273	2.26747	3.08853e-08	mal, T-cell differentiation protein-like
1434889_at	Plekha7	0.262704	0.59341	2.25885	5.28506e-05	pleckstrin homology domain containing, family A member 7
1427239_at	Ift122	0.312349	0.694002	2.22188	1.10144e-06	intraflagellar transport 122 homolog (Chlamydomonas)
1421843_at	Il1rap	0.314148	0.696909	2.21841	0.00817467	interleukin 1 receptor accessory protein
1427724_at	Top2a	0.292112	0.643448	2.20274	1.62038e-05	topoisomerase (DNA) II alpha
1419678_at	Lats2	0.0547028	0.119378	2.18231	0.111609	large tumor suppressor 2
1430597_at	Jakmip1	0.470492	1.01835	2.16444	1.05899e-07	janus kinase and microtubule interacting protein 1
1426430_at	Jag2	0.329469	0.70243	2.13201	2.13474e-06	jagged 2
1426228_at	Kras	0.44475	0.947382	2.13014	3.29484e-09	v-Ki-ras2 Kirsten rat sarcoma viral oncogene homolog
1449353_at	Zmat3	0.245819	0.523396	2.12919	8.02762e-07	zinc finger matrin type 3
1424452_at	Sltm	0.428331	0.906634	2.11667	4.09154e-07	SAFB-like, transcription modulator
1424606_at	Cplx3	0.278028	0.584626	2.10276	0.000150374	complexin 3
1415881_at	Ghitm	0.494048	1.03821	2.10143	1.12498e-07	growth hormone inducible transmembrane protein
1416455_a_at	Cryab	0.492469	1.01693	2.06497	3.55834e-11	crystallin, alpha B
1425762_a_at	Rxra	0.18897	0.387974	2.0531	0.000506726	retinoid X receptor alpha
1422887_a_at	Ctbp2	0.449352	0.922084	2.05203	2.76048e-06	C-terminal binding protein 2
1446300_at	Trim72	0.370008	0.740698	2.00184	1.66309e-09	Tripartite motif-containing 72, mRNA (cDNA clone MGC:182893 IMAGE:9087507)
Day 6 post-infection
Probe set ID	Gene symbol	Fold change (WT)	Fold change (KO)	Fold change ratio (KO/WT)	Bonferroni-corrected p value	Gene description
1452317_at	Hoxb9	0.265667	181.049	681.489	1.22857e-07	homeo box B9
1419029_at	Ero1l	0.00722907	4.07922	564.28	2.6764e-06	ERO1-like (S. cerevisiae)
1423389_at	Smad7	0.00993489	4.88327	491.527	1.93493e-07	MAD homolog 7 (Drosophila)
1416731_at	Top2b	0.00328193	1.25092	381.153	6.14108e-07	topoisomerase (DNA) II beta
1416889_at	Tnni2	0.0145826	2.07852	142.535	1.27572e-10	troponin I, skeletal, fast 2
1423405_at	Timp4	0.0556609	5.81666	104.502	1.20047e-07	tissue inhibitor of metalloproteinase 4
1448371_at	Mylpf	0.00663633	0.663871	100.036	1.98585e-05	myosin light chain, phosphorylatable, fast skeletal muscle
1433501_at	Ctso	0.0188203	1.54758	82.2294	1.01414e-07	cathepsin O
1424894_at	Rab13	0.488047	28.9119	59.2399	5.78745e-08	RAB13, member RAS oncogene family
1424714_at	Aldoc	0.0183671	0.986478	53.709	3.30524e-07	aldolase C, fructose-bisphosphate
1422420_at	Mb	0.00564243	0.277418	49.1663	1.97754e-09	myoglobin
1427044_a_at	Amph	0.251871	12.2251	48.5372	2.9776e-07	amphiphysin
1450807_at	Ltb4r2	0.141731	5.67831	40.0639	1.72176e-05	leukotriene B4 receptor 2
1419312_at	Atp2a1	0.0103664	0.373583	36.0379	1.24198e-06	ATPase, Ca++ transporting, cardiac muscle, fast twitch 1
1422749_at	Ly6g6c	0.0429642	1.38176	32.1608	1.08347e-10	lymphocyte antigen 6 complex, locus G6C
1449166_at	S100a14	0.201594	5.95383	29.5337	2.29846e-09	S100 calcium binding protein A14
1417746_at	Cplx1	0.269715	7.27372	26.9682	3.54985e-07	complexin 1
1452651_a_at	Myl1	0.00944218	0.253251	26.8213	2.4506e-08	myosin, light polypeptide 1
1432358_at	Muc16	0.075523	1.79932	23.8247	1.52608e-08	mucin 16
1421309_at	Mgmt	0.0490613	0.998199	20.346	3.88033e-06	O-6-methylguanine-DNA methyltransferase
1449242_s_at	Hrg	0.0285499	0.580365	20.3281	1.81576e-07	histidine-rich glycoprotein
1429769_at	Pggt1b	0.253741	4.85758	19.1439	0.00127086	protein geranylgeranyltransferase type I, beta subunit
1450316_at	Pcdhb13	0.399567	7.40184	18.5246	2.65789e-05	protocadherin beta 13
1433442_at	Klhl9	0.123287	2.07066	16.7955	2.98648e-08	kelch-like 9 (Drosophila)
1416369_at	Hiatl1	0.0916518	1.48832	16.2388	2.8343e-06	hippocampus abundant transcript-like 1
1427445_a_at	Ttn	0.0203782	0.315726	15.4933	0.000648833	titin
1449155_at	Polr3g	0.0787108	1.20205	15.2717	2.46456e-06	polymerase (RNA) III (DNA directed) polypeptide G
1427717_at	Cd80	0.412194	6.09131	14.7778	0.000416739	CD80 antigen
1437628_s_at	Rhoa	0.24507	3.5855	14.6305	5.13918e-09	ras homolog gene family, member A
1449216_at	Itgae	0.0663836	0.913831	13.7659	1.44153e-06	integrin alpha E, epithelial-associated
1448996_at	Rom1	0.147179	1.9899	13.5203	5.42289e-08	rod outer segment membrane protein 1
1448377_at	Slpi	0.249295	3.10108	12.4394	5.50838e-15	secretory leukocyte peptidase inhibitor
1431554_a_at	Anxa9	0.225106	2.59212	11.5151	9.69539e-09	annexin A9
1416457_at	Ddah2	0.176081	1.77267	10.0674	2.02273e-08	dimethylarginine dimethylaminohydrolase 2
1421413_a_at	Pdlim5	0.12605	1.26631	10.0461	2.08007e-07	PDZ and LIM domain 5
1419082_at	Serpinb2	0.29832	2.86079	9.58967	6.38277e-07	serine (or cysteine) peptidase inhibitor, clade B, member 2
1449005_at	Slc16a3	0.237508	2.27415	9.57506	7.67708e-06	solute carrier family 16 (monocarboxylic acid transporters), member 3
1434549_at	Rab11a	0.377517	3.35919	8.89811	2.08482e-08	RAB11a, member RAS oncogene family
1429370_a_at	Psmd11	0.229497	2.0275	8.83454	1.04045e-06	proteasome (prosome, macropain) 26S subunit, non-ATPase, 11
1421305_x_at	Rabep1	0.479577	4.18059	8.71724	2.31221e-10	rabaptin, RAB GTPase binding effector protein 1
1415935_at	Smoc2	0.223163	1.93434	8.66784	0.000508684	SPARC related modular calcium binding 2
1421727_at	Eya1	0.13378	1.15378	8.62444	4.57691e-05	eyes absent 1 homolog (Drosophila)
1425928_at	Xkr6	0.169993	1.44486	8.49955	2.6046e-05	X Kell blood group precursor related family member 6 homolog
1448327_at	Actn2	0.0423855	0.333509	7.86846	6.47276e-10	actinin alpha 2
1418920_at	Cldn15	0.263331	2.0076	7.62389	1.79295e-10	claudin 15
1455217_at	Lrig2	0.0376027	0.281925	7.49748	8.04543e-06	leucine-rich repeats and immunoglobulin-like domains 2
1434865_a_at	Exoc7	0.177662	1.30307	7.33455	4.82085e-09	exocyst complex component 7
1421311_at	Pcdh10	0.0615346	0.434971	7.06873	2.95617e-05	protocadherin 10
1424528_at	Cgref1	0.322187	2.27609	7.06451	9.66323e-08	cell growth regulator with EF hand domain 1
1452471_at	Il17rd	0.0658644	0.452101	6.86412	1.44819e-06	interleukin 17 receptor D
1434489_at	Elmo3	0.421718	2.79662	6.6315	1.73647e-09	engulfment and cell motility 3, ced-12 homolog (C. elegans)
1420579_s_at	Cftr	0.490715	3.06262	6.24114	2.68158e-09	cystic fibrosis transmembrane conductance regulator homolog
1423104_at	Irs1	0.359717	2.23358	6.20925	9.57268e-07	insulin receptor substrate 1
1416921_x_at	Aldoa	0.33101	1.97887	5.97829	4.33196e-16	aldolase A, fructose-bisphosphate
1424485_at	Angptl3	0.377891	2.19691	5.81361	4.21933e-06	angiopoietin-like 3
1418942_at	Ift74	0.409391	2.37818	5.80906	9.37851e-07	intraflagellar transport 74 homolog (Chlamydomonas)
1444028_s_at	Dock9	0.333954	1.9343	5.79214	8.41149e-07	dedicator of cytokinesis 9
1421487_a_at	Nck1	0.356109	1.98107	5.5631	8.80312e-10	non-catalytic region of tyrosine kinase adaptor protein 1
1450749_a_at	Nr4a2	0.118036	0.655354	5.55214	1.61778e-06	nuclear receptor subfamily 4, group A, member 2
1423965_at	Cd99l2	0.264274	1.46712	5.55153	6.53298e-10	CD99 antigen-like 2
1419548_at	Kpna1	0.313544	1.72823	5.51193	1.0142e-08	karyopherin (importin) alpha 1
1418288_at	Lpin1	0.186549	0.985784	5.28432	1.0968e-06	lipin 1
1427196_at	Wnk4	0.302302	1.59231	5.26727	2.26806e-08	WNK lysine deficient protein kinase 4
1427277_at	Six1	0.24934	1.30342	5.22748	7.35882e-07	sine oculis-related homeobox 1 homolog (Drosophila)
1448489_at	Pafah2	0.268708	1.35117	5.02839	3.13131e-07	platelet-activating factor acetylhydrolase 2
1446300_at	Trim72	0.144545	0.715293	4.9486	3.84539e-08	Tripartite motif-containing 72, mRNA (cDNA clone MGC:182893 IMAGE:9087507)
1448886_at	Gata3	0.0639932	0.312798	4.88799	1.92568e-05	GATA binding protein 3
1449417_at	Ambn	0.297687	1.43213	4.81086	8.5297e-08	ameloblastin
1449308_at	C6	0.363497	1.74281	4.79456	5.42225e-10	complement component 6
1415800_at	Gja1	0.359685	1.7141	4.76554	4.95215e-16	gap junction protein, alpha 1
1439388_s_at	Bcar1	0.247093	1.17187	4.74264	5.37135e-08	breast cancer anti-estrogen resistance 1
1449425_at	Wnt2	0.423208	1.99008	4.70236	6.97984e-09	wingless-related MMTV integration site 2
1431095_a_at	Herc5	0.278761	1.28512	4.61012	1.56021e-05	hect domain and RLD 5
1421906_at	Med1	0.292835	1.34503	4.59314	2.47789e-05	mediator complex subunit 1
1416930_at	Ly6d	0.146451	0.671597	4.58581	3.49107e-10	lymphocyte antigen 6 complex, locus D
1415958_at	Slc2a4	0.0861141	0.392248	4.55499	7.0329e-06	solute carrier family 2 (facilitated glucose transporter), member 4
1422943_a_at	Hspb1	0.408226	1.85196	4.53661	4.60276e-11	heat shock protein 1
1427505_a_at	Cradd	0.375283	1.69826	4.52527	6.72318e-06	CASP2 and RIPK1 domain containing adaptor with death domain
1421450_a_at	Map3k4	0.320526	1.43446	4.47534	0.000132254	mitogen-activated protein kinase kinase kinase 4
1422073_a_at	Celsr2	0.218677	0.955061	4.36744	1.47249e-07	cadherin, EGF LAG seven-pass G-type receptor 2 (flamingo homolog, Drosophila)
1452281_at	Sos2	0.315113	1.36395	4.32846	1.49926e-07	son of sevenless homolog 2 (Drosophila)
1417439_at	Cd248	0.204537	0.884545	4.32461	1.60273e-08	CD248 antigen, endosialin
1423305_at	Extl1	0.476441	2.0462	4.29475	3.68276e-05	exostoses (multiple)-like 1
1436870_s_at	Afap1l2	0.357543	1.52584	4.26758	7.32852e-05	actin filament associated protein 1-like 2
1449207_a_at	Kif20a	0.398503	1.67884	4.21287	4.63004e-06	kinesin family member 20A
1422745_at	Bicd2	0.437439	1.8355	4.196	1.02745e-11	bicaudal D homolog 2 (Drosophila)
1423226_at	Ms4a1	0.203075	0.830419	4.08923	1.05275e-06	membrane-spanning 4-domains, subfamily A, member 1
1427610_at	Dsp	0.1794	0.713885	3.97929	2.04496e-06	desmoplakin
1426300_at	Alcam	0.359679	1.39283	3.87242	4.40387e-11	activated leukocyte cell adhesion molecule
1421270_at	Sh3rf1	0.365212	1.3896	3.80492	7.19565e-09	SH3 domain containing ring finger 1
1460661_at	S1pr3	0.165307	0.623509	3.77184	6.11295e-06	sphingosine-1-phosphate receptor 3
1422346_at	Nkx2-1	0.39482	1.48731	3.76706	5.46809e-11	NK2 homeobox 1
1421456_at	P2ry1	0.275659	1.03444	3.75262	8.31067e-09	purinergic receptor P2Y, G-protein coupled 1
1418633_at	Notch1	0.439241	1.64642	3.74834	7.9159e-10	Notch gene homolog 1 (Drosophila)
1450357_a_at	Ccr6	0.28015	1.04096	3.71574	2.06968e-08	chemokine (C-C motif) receptor 6
1427168_a_at	Col14a1	0.167176	0.621023	3.71479	2.40439e-07	collagen, type XIV, alpha 1
1427989_at	Amhr2	0.351697	1.30335	3.70589	1.12914e-07	anti-Mullerian hormone type 2 receptor
1419232_a_at	Apoa1	0.134059	0.495398	3.69538	6.01769e-05	apolipoprotein A-I
1455736_at	Mybpc2	0.135918	0.491859	3.61878	1.285e-05	myosin binding protein C, fast-type
1416456_a_at	Chia	0.445324	1.61021	3.61582	2.10538e-13	chitinase, acidic
1426000_at	Oxtr	0.138044	0.495635	3.59041	2.02611e-05	oxytocin receptor
1426731_at	Des	0.214432	0.765601	3.57036	2.90022e-11	desmin
1435800_a_at	Csda	0.46961	1.67389	3.56442	4.91349e-08	cold shock domain protein A
1418413_at	Cav3	0.470209	1.67224	3.55637	5.55143e-05	caveolin 3
1436042_at	Tln1	0.488655	1.72841	3.53708	8.23115e-08	talin 1
1419638_at	Efnb2	0.497848	1.7586	3.5324	1.87607e-07	ephrin B2
1449368_at	Dcn	0.289382	1.00588	3.47595	6.65959e-11	decorin
1418982_at	Cebpa	0.370318	1.26881	3.42627	1.85904e-07	CCAAT/enhancer binding protein (C/EBP), alpha
1449353_at	Zmat3	0.377184	1.29033	3.42095	2.87977e-09	zinc finger matrin type 3
1426566_s_at	Il17re	0.454875	1.55394	3.41619	2.55445e-09	interleukin 17 receptor E
1421549_at	Pcdhb15	0.443848	1.50332	3.38701	6.04906e-06	protocadherin beta 15
1448861_at	Traf5	0.463384	1.56099	3.36868	1.6276e-06	TNF receptor-associated factor 5
1420518_a_at	Igsf9	0.266558	0.895621	3.35995	7.31371e-08	immunoglobulin superfamily, member 9
1438022_at	Rab11fip3	0.384607	1.29052	3.35542	6.71619e-08	RAB11 family interacting protein 3 (class II)
1416752_at	Ldb3	0.160668	0.53181	3.30999	3.29895e-05	LIM domain binding 3
1428095_a_at	C2cd2l	0.375356	1.23713	3.29589	6.77487e-10	C2 calcium-dependent domain containing 2-like
1422982_at	Ar	0.293721	0.935802	3.18602	5.56681e-07	androgen receptor
1427133_s_at	Lrp2	0.395158	1.25134	3.16669	5.08858e-09	low density lipoprotein receptor-related protein 2
1418648_at	Egln3	0.0302514	0.095398	3.15351	0.0682638	EGL nine homolog 3 (C. elegans)
1419332_at	Egfl6	0.0999781	0.314248	3.14317	6.37116e-05	EGF-like-domain, multiple 6
1448104_at	Aldh6a1	0.182642	0.568937	3.11503	3.36877e-07	aldehyde dehydrogenase family 6, subfamily A1
1449465_at	Reln	0.489548	1.52323	3.1115	1.65364e-07	reelin
1421381_a_at	Col9a1	0.448411	1.39489	3.11074	0.00191167	collagen, type IX, alpha 1
1421414_a_at	Sema6a	0.325432	1.00741	3.09562	1.68975e-07	sema domain, transmembrane domain (TM), and cytoplasmic domain, (semaphorin) 6A
1427556_at	Mylk2	0.182318	0.562578	3.0857	6.78513e-05	myosin, light polypeptide kinase 2, skeletal muscle
1419247_at	Rgs2	0.3061	0.939932	3.07067	1.6224e-05	regulator of G-protein signaling 2
1416568_a_at	Acin1	0.302775	0.92174	3.04431	1.42584e-07	apoptotic chromatin condensation inducer 1
1418640_at	Sirt1	0.479538	1.44503	3.01338	1.25933e-08	sirtuin 1 (silent mating type information regulation 2, homolog) 1 (S. cerevisiae)
1417533_a_at	Itgb5	0.47585	1.41164	2.96656	2.35394e-10	integrin beta 5
1427239_at	Ift122	0.470079	1.3903	2.95759	1.56698e-08	intraflagellar transport 122 homolog (Chlamydomonas)
1434354_at	Maob	0.385069	1.13295	2.9422	3.83749e-09	monoamine oxidase B
1421253_at	Nrap	0.424242	1.22567	2.88908	4.58586e-08	nebulin-related anchoring protein
1450289_at	Foxd2	0.219578	0.63273	2.88157	0.0214327	forkhead box D2
1422738_at	Ddr2	0.24388	0.702071	2.87875	6.81313e-06	discoidin domain receptor family, member 2
1435540_at	Irgq	0.419663	1.16298	2.77122	8.47318e-06	immunity-related GTPase family, Q
1434007_at	Gyltl1b	0.490778	1.35595	2.76286	2.47672e-09	glycosyltransferase-like 1B
1431995_at	Antxr1	0.318174	0.878096	2.7598	2.11324e-07	anthrax toxin receptor 1
1421117_at	Dst	0.36884	1.01776	2.75935	9.38973e-06	dystonin
1435553_at	Pdzd2	0.257428	0.708804	2.75341	3.3443e-06	PDZ domain containing 2
1417248_at	Ralbp1	0.457241	1.25081	2.73555	4.52393e-14	ralA binding protein 1
1418451_at	Gng2	0.345771	0.933334	2.69929	7.05665e-08	guanine nucleotide binding protein (G protein), gamma 2
1448905_at	Nme3	0.376562	1.00639	2.67258	3.82171e-10	non-metastatic cells 3, protein expressed in
1416995_at	Pacsin3	0.381188	0.999169	2.6212	5.76097e-06	protein kinase C and casein kinase substrate in neurons 3
1418589_a_at	Mlf1	0.253237	0.657763	2.59742	5.46593e-09	myeloid leukemia factor 1
1433982_at	Usp28	0.203635	0.526645	2.58621	1.8845e-06	ubiquitin specific peptidase 28
1425516_at	Ogt	0.387194	0.996687	2.57413	5.93249e-09	O-linked N-acetylglucosamine (GlcNAc) transferase (UDP-N-acetylglucosamine:polypeptide-N-acetylglucosaminyl transferase)
1426582_at	Atf2	0.465259	1.19679	2.57231	1.09338e-08	activating transcription factor 2
1416716_at	Efs	0.27184	0.684444	2.51782	5.89826e-08	embryonal Fyn-associated substrate
1425359_at	Mall	0.244382	0.614256	2.51351	3.32698e-08	mal, T-cell differentiation protein-like
1427512_a_at	Lama3	0.492303	1.23304	2.50463	3.95091e-09	laminin, alpha 3
1424007_at	Gdf10	0.490678	1.21697	2.48017	1.37568e-10	growth differentiation factor 10
1432282_a_at	Tlcd2	0.313618	0.776334	2.47541	2.00913e-05	TLC domain containing 2
1460196_at	Cbr1	0.427719	1.05796	2.47349	3.59652e-09	carbonyl reductase 1
1423551_at	Cdh13	0.385652	0.951655	2.46765	8.05845e-10	cadherin 13
1422080_at	Il7	0.337546	0.82715	2.45048	7.89261e-07	interleukin 7
1429023_at	Hepacam	0.375624	0.90955	2.42144	0.00136013	hepatocyte cell adhesion molecule
1417388_at	Bex2	0.476408	1.15195	2.41798	9.14885e-11	brain expressed X-linked 2
1425927_a_at	Atf5	0.46911	1.11901	2.38538	8.95377e-11	activating transcription factor 5
1422498_at	Mageh1	0.499725	1.18874	2.37879	1.13754e-06	melanoma antigen, family H, 1
1421582_a_at	Creb1	0.348012	0.804347	2.31126	1.41914e-05	cAMP responsive element binding protein 1
1419613_at	Col7a1	0.45076	1.0408	2.30899	1.86911e-06	collagen, type VII, alpha 1
1425979_a_at	Fbf1	0.346277	0.796775	2.30098	1.03939e-07	Fas (TNFRSF6) binding factor 1
1421093_at	Slc7a10	0.439495	0.994639	2.26314	3.08716e-08	solute carrier family 7 (cationic amino acid transporter, y+ system), member 10
1428905_at	Rraga	0.377612	0.847711	2.24493	3.5406e-06	Ras-related GTP binding A
1422125_at	Htr2b	0.422949	0.937893	2.21751	1.80572e-06	5-hydroxytryptamine (serotonin) receptor 2B
1449145_a_at	Cav1	0.46945	1.03959	2.21449	1.97411e-14	caveolin 1, caveolae protein
1423120_at	Ide	0.426146	0.924203	2.16875	1.69037e-09	insulin degrading enzyme
1451803_a_at	Vegfb	0.472764	1.02105	2.15975	3.49792e-11	vascular endothelial growth factor B
1416749_at	Htra1	0.477511	1.02909	2.1551	2.41033e-09	HtrA serine peptidase 1
1417514_at	Ssx2ip	0.457171	0.973559	2.12953	1.20159e-11	synovial sarcoma, X breakpoint 2 interacting protein
1420146_at	Tiam2	0.280286	0.58948	2.10313	9.9535e-05	T-cell lymphoma invasion and metastasis 2
1448227_at	Grb7	0.376947	0.79261	2.10271	3.8036e-11	growth factor receptor bound protein 7
1436319_at	Sulf1	0.484774	1.00042	2.06369	3.07992e-09	sulfatase 1
1423858_a_at	Hmgcs2	0.292459	0.600253	2.05244	2.0079e-10	3-hydroxy-3-methylglutaryl-Coenzyme A synthase 2
1418476_at	Crlf1	0.457053	0.935569	2.04696	5.71989e-10	cytokine receptor-like factor 1
1418057_at	Tiam1	0.396424	0.80901	2.04077	1.12988e-10	T-cell lymphoma invasion and metastasis 1
1451019_at	Ctsf	0.251308	0.512126	2.03785	1.04554e-07	cathepsin F
1425994_a_at	Asah2	0.479388	0.976453	2.03687	1.1862e-08	N-acylsphingosine amidohydrolase 2
1416626_at	Pla2g1b	0.413894	0.842366	2.03522	2.39093e-10	phospholipase A2, group IB, pancreas
1450990_at	Gpc3	0.387328	0.787011	2.0319	9.88089e-14	glypican 3
1431014_at	Cecr2	0.154397	0.313494	2.03045	0.00372193	cat eye syndrome chromosome region, candidate 2 homolog (human)
1420847_a_at	Fgfr2	0.41281	0.83506	2.02287	2.09411e-11	fibroblast growth factor receptor 2
1416895_at	Efna1	0.492824	0.991339	2.01155	1.0894e-08	ephrin A1
1423250_a_at	Tgfb2	0.320397	0.64432	2.01101	3.3552e-05	transforming growth factor, beta 2
